# Supplementary material for: Admixture mapping reveals evidence of differential multiple sclerosis risk by genetic ancestry
Source: PLoS Genet. 2019 Jan 17;15(1):e1007808. doi: 10.1371/journal.pgen.1007808 (PMC6353231; doi:10.1371/journal.pgen.1007808)
Supplement: S8 Table — Genetic coordinates in GRCh37 of SNPs imputed by SNP2HLA for HLA-DRB1*15:01. (XLSX) [file pgen.1007808.s010.xlsx]

## Sheet: Sheet1
Chromosome	SNP Genetic Coordinates
chr6	32548026
chr6	32548032
chr6	32548034
chr6	32548550
chr6	32548581
chr6	32548632
chr6	32549356
chr6	32549357
chr6	32549361
chr6	32549362
chr6	32549392
chr6	32549401
chr6	32549402
chr6	32549443
chr6	32549452
chr6	32549464
chr6	32549475
chr6	32549481
chr6	32549497
chr6	32549501
chr6	32549540
chr6	32549548
chr6	32549557
chr6	32549563
chr6	32549565
chr6	32549581
chr6	32549587
chr6	32549589
chr6	32549596
chr6	32549607
chr6	32549611
chr6	32549613
chr6	32549614
chr6	32551892
chr6	32551899
chr6	32551911
chr6	32551912
chr6	32551915
chr6	32551935
chr6	32551936
chr6	32551937
chr6	32551939
chr6	32551948
chr6	32551949
chr6	32551951
chr6	32551953
chr6	32551957
chr6	32551958
chr6	32551959
chr6	32551960
chr6	32551961
chr6	32551962
chr6	32551970
chr6	32551990
chr6	32551991
chr6	32551995
chr6	32551996
chr6	32551998
chr6	32551999
chr6	32552000
chr6	32552010
chr6	32552029
chr6	32552050
chr6	32552056
chr6	32552057
chr6	32552059
chr6	32552060
chr6	32552067
chr6	32552072
chr6	32552075
chr6	32552078
chr6	32552080
chr6	32552081
chr6	32552085
chr6	32552087
chr6	32552091
chr6	32552092
chr6	32552095
chr6	32552112
chr6	32552123
chr6	32552127
chr6	32552129
chr6	32552130
chr6	32552131
chr6	32552132
chr6	32552133
chr6	32552134
chr6	32552137
chr6	32552138
chr6	32552139
chr6	32552141
chr6	32552143
chr6	32552144
chr6	32552147
chr6	32557422
chr6	32557423
chr6	32557435
chr6	32557478
chr6	32557479
chr6	32557483
chr6	32557504
chr6	32557506
