# Supplementary material for: Admixture mapping reveals evidence of differential multiple sclerosis risk by genetic ancestry
Source: PLoS Genet. 2019 Jan 17;15(1):e1007808. doi: 10.1371/journal.pgen.1007808 (PMC6353231; doi:10.1371/journal.pgen.1007808)
Supplement: S9 Table — Genetic coordinates in GRCh37 and amino acid positions of amino acids (AA) imputed by SNP2HLA for HLA-DRB1*15:01. Note that in SNP2HLA, amino acid position 1 starts from exon 2. (XLSX) [file pgen.1007808.s011.xlsx]

## Sheet: Sheet1
Chromosome	Amino Acid Genetic Coordinates	Amino Acid Position
chr6	32548026	233
chr6	32548032	231
chr6	32548633	189
chr6	32549357	181
chr6	32549360	180
chr6	32549402	166
chr6	32549453	149
chr6	32549474	142
chr6	32549480	140
chr6	32549501	133
chr6	32549540	120
chr6	32549564	112
chr6	32549588	104
chr6	32549606	98
chr6	32549612	96
chr6	32551912	86
chr6	32551915	85
chr6	32551936	78
chr6	32551939	77
chr6	32551948	74
chr6	32551951	73
chr6	32551957	71
chr6	32551960	70
chr6	32551969	67
chr6	32551990	60
chr6	32551996	58
chr6	32551999	57
chr6	32552029	47
chr6	32552050	40
chr6	32552056	38
chr6	32552059	37
chr6	32552071	33
chr6	32552074	32
chr6	32552077	31
chr6	32552080	30
chr6	32552086	28
chr6	32552092	26
chr6	32552095	25
chr6	32552122	16
chr6	32552128	14
chr6	32552131	13
chr6	32552134	12
chr6	32552137	11
chr6	32552140	10
chr6	32552143	9
chr6	32557422	4
chr6	32557434	-1
chr6	32557479	-16
chr6	32557482	-17
chr6	32557503	-24
chr6	32557506	-25
