# Supplementary material for: Admixture mapping reveals evidence of differential multiple sclerosis risk by genetic ancestry
Source: PLoS Genet. 2019 Jan 17;15(1):e1007808. doi: 10.1371/journal.pgen.1007808 (PMC6353231; doi:10.1371/journal.pgen.1007808)
Supplement: S11 Table — Association testing of the established MS genetic risk variants with MS in Hispanics. Association is evaluated for local European ancestry at risk loci and separately for MS risk variants. Only risk variants that pass QC are tested. Abbreviations: OR = odds ratio; p value (RV) = p value from testing of association between MS risk variant and MS; adj p value (RV) = Bonferroni-adjusted p value (RV); z score = admixture mapping test statistic; p value (EUR) = p value from testing of association between European ancestry and MS; adj p value (EUR) = Bonferroni-adjusted p value (EUR). Positions are in NCBI build-37 coordinates. (XLSX) [file pgen.1007808.s013.xlsx]

## Sheet: Sheet1
rsID	Chromosome	Position	OR	p value (RV)	adj p value (RV)	z score	p value (EUR)	adj p value (EUR)
rs1738074	6	159465977	1.28	0.005202	0.868734	3.09282	0.000991311	0.165549
rs6670198	1	2520527	1.276	0.005304	0.885768	2.85567	0.0021473	0.3586
rs6990534	8	128814091	1.141	0.1258	1	2.55293	0.00534099	0.891945
rs7977720	12	9866349	1.132	0.1476	1	2.42181	0.00772161	1
rs1077667	19	6668972	1.167	0.1326	1	2.41033	0.00796907	1
chr6:119215402	6	119215402	1.105	0.2449	1	2.29223	0.0109461	1
rs735542	8	128175696	1.197	0.04694	1	2.14401	0.0160161	1
rs10245867	7	28142186	1.126	0.1737	1	2.10517	0.0176385	1
rs6738544	2	191989356	1.201	0.09892	1	-2.05874	0.0197597	1
rs6533052	4	103911781	1.223	0.02338	1	-2.0215	0.0216142	1
chr8:129177769	8	129177769	0.7705	0.01028	1	2.01652	0.0218727	1
rs11919880	3	32962051	0.9933	0.942	1	1.9484	0.0256834	1
rs2726479	4	106255589	0.9627	0.6642	1	-1.93524	0.0264807	1
rs4262739	11	128421175	1.15	0.1084	1	1.92804	0.0269252	1
rs2364485	12	6514963	1.192	0.05417	1	1.87822	0.0301758	1
rs2331964	3	121542898	1.073	0.459	1	1.85709	0.0316494	1
chr3:121783015	3	121783015	1.313	0.1842	1	1.85709	0.0316494	1
rs6496663	15	90887584	1.119	0.2599	1	1.82325	0.0341325	1
rs3923387	8	144986793	1.075	0.4394	1	1.81161	0.0350232	1
rs60600003	7	37382465	1.306	0.1008	1	1.77975	0.0375583	1
rs701006	12	58106836	1.042	0.6384	1	1.7444	0.0405443	1
rs3809627	16	30103160	0.919	0.3257	1	1.73867	0.0410467	1
rs802730	6	128280104	1.013	0.8982	1	1.711	0.043541	1
rs9843355	3	119228508	1.413	0.01412	1	1.70036	0.044532	1
rs9610458	22	22205353	1.105	0.2444	1	1.68687	0.0458137	1
chr6:14691215	6	14691215	1.376	0.2109	1	1.67471	0.0469957	1
rs1800693	12	6440009	1.236	0.01587	1	1.63793	0.0507177	1
rs10951154	7	27135314	0.8853	0.3694	1	1.61597	0.0530507	1
rs17724508	16	79350204	1.086	0.4092	1	1.61463	0.0531956	1
rs12147246	14	103265844	0.8835	0.1477	1	1.60905	0.0538025	1
rs9808753	21	34787312	1.003	0.979	1	1.59665	0.0551721	1
rs59655222	1	200875897	0.9908	0.9407	1	-1.5609	0.0592736	1
rs9878602	3	71535338	1.138	0.1893	1	-1.4874	0.0684544	1
rs55858457	7	2443302	0.9293	0.4291	1	1.48173	0.0692061	1
rs13066789	3	187987624	1.095	0.2882	1	1.46951	0.0708477	1
rs2590438	3	187565968	0.8642	0.1609	1	1.44035	0.0748841	1
rs12622670	2	68646536	0.9828	0.86	1	1.38861	0.0824756	1
chr8:95851818	8	95851818	0.7556	0.2491	1	-1.35575	0.087589	1
rs719316	6	16672760	1.064	0.4815	1	1.34863	0.0887283	1
rs2469434	18	67544046	0.9637	0.6734	1	1.32005	0.0934098	1
rs12722559	10	6070273	0.9249	0.6603	1	1.31848	0.0936708	1
rs11256593	10	6117322	1.116	0.1994	1	1.31848	0.0936708	1
rs7975763	12	123604053	1.051	0.5942	1	1.29289	0.098025	1
rs1177228	2	61242410	1.004	0.9637	1	1.22573	0.110151	1
rs12609500	19	11173928	1.015	0.9041	1	1.19674	0.115704	1
rs10063294	5	35877505	1.036	0.6914	1	-1.16974	0.121052	1
rs12925972	16	79111297	1.082	0.3651	1	1.16722	0.121562	1
rs2286974	16	11114512	1.221	0.02709	1	-1.13431	0.128333	1
chr16:11213951	16	11213951	1.149	0.1077	1	-1.13431	0.128333	1
rs1399180	10	8098719	1.112	0.3995	1	1.13283	0.128642	1
rs3184504	12	111884608	1.048	0.6298	1	1.11519	0.132384	1
rs2986736	1	6512547	1.086	0.4527	1	1.10521	0.134534	1
rs2327586	6	135495226	1.031	0.724	1	1.07052	0.142192	1
rs11079784	17	45702280	1.104	0.2439	1	-1.04867	0.147165	1
rs34947566	16	11412926	1.037	0.8099	1	-1.04108	0.148919	1
rs249677	5	141539339	1.071	0.4574	1	1.0307	0.151342	1
rs4409785	11	95311422	1.048	0.7309	1	1.03067	0.151347	1
rs7222450	17	43407670	1.016	0.863	1	-1.029	0.151741	1
rs4728142	7	128573967	1.141	0.1587	1	-1.02385	0.152954	1
rs10801908	1	117090493	1.341	0.00237	0.39579	1.02139	0.153534	1
rs6742	20	62374441	0.9416	0.6365	1	1.01886	0.154135	1
rs28703878	8	79417222	1.06	0.5555	1	0.99513	0.159837	1
rs1323292	1	192541021	1.17	0.1327	1	-0.970062	0.166008	1
rs2269434	11	47360412	0.926	0.3757	1	0.9686	0.166372	1
rs1087056	10	31395761	1.021	0.8074	1	-0.941543	0.173213	1
rs72922276	1	65429319	1.14	0.5178	1	-0.941038	0.173343	1
rs405343	16	1067832	1.111	0.2944	1	0.899337	0.184237	1
rs760517	22	37258986	0.8325	0.06744	1	0.883543	0.188471	1
rs5756405	22	37310954	1.038	0.6717	1	0.883543	0.188471	1
rs7855251	9	100868189	1.294	0.01078	1	0.840499	0.200314	1
rs6564681	16	79652720	1.09	0.3054	1	0.837266	0.201222	1
chr14:88523488	14	88523488	1.208	0.5675	1	0.821352	0.205723	1
rs4940730	18	56269737	1.118	0.1965	1	-0.809984	0.208975	1
rs2836438	21	39864727	1.159	0.1673	1	-0.807465	0.209699	1
rs9591325	13	50811220	2.42	0.006674	1	-0.796348	0.212915	1
rs1250551	10	81059335	1.061	0.5432	1	0.786203	0.215874	1
rs354033	7	149289464	1.037	0.7563	1	-0.779361	0.217883	1
rs72928038	6	90976768	1.374	0.00392	0.65464	0.778618	0.218102	1
rs9992763	4	109058718	0.9973	0.9747	1	-0.772499	0.219909	1
rs28834106	19	10592144	0.9214	0.3981	1	0.764401	0.222314	1
chr1:32738415	1	32738415	1.075	0.5753	1	-0.750689	0.22642	1
rs1801133	1	11856378	1.032	0.7177	1	0.746924	0.227555	1
rs62013236	15	79247482	1.038	0.7716	1	0.728144	0.233263	1
rs4361438	4	157575265	1.309	0.3379	1	-0.727871	0.233346	1
rs137955	22	40291807	1.206	0.02907	1	0.725094	0.234197	1
rs13385171	2	65661843	0.9215	0.3538	1	0.723687	0.234629	1
rs9909593	17	37970149	1.07	0.4573	1	-0.709002	0.239162	1
rs883871	17	38252660	1.067	0.5376	1	-0.709002	0.239162	1
rs35703946	16	86021505	1.041	0.8349	1	0.698454	0.242447	1
rs67111717	5	176790162	1.317	0.002523	0.421341	0.68197	0.247629	1
rs1014486	3	159691112	0.9344	0.4856	1	0.655358	0.256119	1
rs6032662	20	44734310	1.134	0.2016	1	-0.624427	0.266174	1
rs11231749	11	64095178	1.161	0.1973	1	0.587793	0.278336	1
rs58166386	19	16559421	1.081	0.3605	1	0.58587	0.278982	1
rs13327021	3	27783015	1.205	0.03494	1	-0.582828	0.280004	1
rs10271373	7	138729795	1.035	0.722	1	-0.573459	0.283167	1
rs2084007	5	133891282	1.199	0.03471	1	0.573354	0.283203	1
rs32658	5	118703662	1.075	0.4162	1	0.567393	0.285224	1
rs11161550	1	85682020	0.8652	0.08985	1	0.548927	0.291528	1
rs35486093	1	85729820	1.235	0.08701	1	0.548927	0.291528	1
rs6427540	1	160634588	0.9057	0.4127	1	0.546485	0.292366	1
rs2317231	1	157686337	1.18	0.05305	1	-0.534747	0.296412	1
rs531612	11	65705432	1.177	0.06466	1	0.526554	0.299252	1
rs9863496	3	18798848	0.9491	0.6019	1	-0.524346	0.300019	1
rs11852059	14	52306091	0.8899	0.3617	1	0.512328	0.304211	1
rs2546890	5	158759900	1.058	0.513	1	0.488099	0.31274	1
rs6589939	11	122518525	0.9971	0.9746	1	0.485129	0.313793	1
rs4812492	20	39938122	1.042	0.6604	1	-0.479382	0.315833	1
rs9955954	18	56348044	0.9881	0.8963	1	-0.47509	0.317361	1
rs1365120	11	36438075	1.407	0.002901	0.484467	-0.456054	0.324176	1
rs10951042	7	3139417	1.048	0.5849	1	0.441024	0.329598	1
rs2289746	3	105455955	1.032	0.737	1	-0.434602	0.331926	1
rs34695601	14	76014298	0.9705	0.8182	1	0.430805	0.333305	1
rs631204	6	137959455	1.039	0.6563	1	0.430562	0.333393	1
rs17780048	6	138179146	0.8532	0.5926	1	0.430562	0.333393	1
rs3737798	1	160389984	1.077	0.3915	1	0.423633	0.335917	1
rs13136820	4	40307564	0.9581	0.6528	1	0.418226	0.337891	1
rs4325907	3	101749022	1.012	0.8906	1	0.405534	0.342542	1
rs73414214	7	105706462	1.049	0.7377	1	0.403877	0.343151	1
rs35540610	2	231121829	1.154	0.1999	1	0.400459	0.344409	1
chr7:50328339	7	50328339	2.006	0.07449	1	-0.394067	0.346766	1
rs7731626	5	55444683	1.137	0.1899	1	0.372246	0.354855	1
chr3:100848597	3	100848597	1.302	0.2776	1	0.364192	0.357857	1
rs61708525	12	94661453	1.122	0.2154	1	0.360944	0.359071	1
rs12211604	6	7100029	1.307	0.002699	0.450733	-0.303319	0.380824	1
rs61863928	10	64449549	1.046	0.6611	1	-0.300557	0.381876	1
rs8062446	16	57077094	0.8704	0.1591	1	-0.294197	0.384304	1
rs12133753	1	92222089	1.151	0.2585	1	0.289215	0.386208	1
rs57116599	2	112770799	0.8446	0.05832	1	0.289186	0.386219	1
rs6911131	6	143865221	1.338	0.1062	1	0.278753	0.390217	1
rs983494	1	160703965	1.27	0.09739	1	0.242608	0.404155	1
rs1026916	17	40529835	0.9457	0.5785	1	-0.239049	0.405534	1
rs11749040	5	40396425	1.277	0.09798	1	-0.237062	0.406304	1
rs11899404	2	12607893	1.022	0.8069	1	0.234985	0.40711	1
rs34681760	5	6712834	1.245	0.0146	1	0.234132	0.407441	1
rs58394161	1	92939959	1.147	0.1878	1	0.229765	0.409137	1
rs11809700	1	93152635	1.075	0.469	1	0.229765	0.409137	1
rs1112718	10	94479107	1.278	0.004524	0.755508	0.228933	0.40946	1
rs62420820	6	137438057	1.338	0.002789	0.465763	0.228049	0.409804	1
rs67934705	1	24207504	1.101	0.2977	1	0.214552	0.415058	1
rs9308424	1	212877776	1.184	0.1121	1	-0.213112	0.41562	1
rs1076928	6	36348689	1.083	0.3784	1	0.205027	0.418776	1
rs4796224	17	34842521	1.122	0.1914	1	0.200698	0.420467	1
chr2:112492986	2	112492986	0.9786	0.8476	1	0.175424	0.430373	1
chr1:154983036	1	154983036	0.7899	0.387	1	-0.153368	0.439054	1
rs962052	2	151644203	0.9252	0.4603	1	0.148607	0.440932	1
rs72989863	4	164493807	1.17	0.09341	1	-0.146497	0.441765	1
rs4812772	20	42579051	1.05	0.6693	1	-0.140401	0.444172	1
rs12365699	11	118743286	1.014	0.9194	1	-0.102722	0.459092	1
rs6589706	11	118747813	0.9829	0.8409	1	-0.102722	0.459092	1
chr11:118783424	11	118783424	0.9503	0.8742	1	-0.102722	0.459092	1
rs2585447	20	52744437	1.095	0.5311	1	0.0860151	0.465727	1
rs438613	3	28072086	1.108	0.2307	1	0.0797978	0.468199	1
rs2150879	17	57859210	1.125	0.1732	1	-0.0782746	0.468805	1
rs6020055	20	48422095	1.154	0.7002	1	0.0764701	0.469523	1
rs17741873	10	75653800	1.093	0.4941	1	0.0756366	0.469854	1
rs12971909	19	4466466	0.9528	0.5886	1	0.0664445	0.473512	1
rs140522	22	50971266	1.173	0.06556	1	0.0531958	0.478788	1
rs6837324	4	48127262	1.152	0.1026	1	0.0329014	0.486877	1
rs17051321	4	122119449	1.097	0.4173	1	0.0310798	0.487603	1
rs7260482	19	45143942	1.12	0.2335	1	-0.0305152	0.487828	1
rs11125803	2	25052177	1.118	0.2717	1	-0.0166588	0.493354	1
rs10191360	2	136884679	1.062	0.54	1	-0.0139319	0.494442	1
rs10936602	3	169536637	1.052	0.5942	1	0.00811166	0.496764	1
rs1465697	19	49837246	1.139	0.1826	1	0.0052852	0.497892	1
rs34723276	1	101290432	1.122	0.2863	1	-0.00460257	0.498164	1
rs11578655	1	101412902	1.244	0.1176	1	-0.00460257	0.498164	1
