# Supplementary material for: Admixture mapping reveals evidence of differential multiple sclerosis risk by genetic ancestry
Source: PLoS Genet. 2019 Jan 17;15(1):e1007808. doi: 10.1371/journal.pgen.1007808 (PMC6353231; doi:10.1371/journal.pgen.1007808)
Supplement: S13 Table — Top association signals from genome-wide scan of association between local European ancestry and MS. The z score and p value from admixture mapping are shown. adj p value = Bonferroni-adjusted p value. Positions are in NCBI build 37 coordinates. (XLSX) [file pgen.1007808.s015.xlsx]

## Sheet: Sheet 1
chromosome
