# Supplementary material for: Admixture mapping reveals evidence of differential multiple sclerosis risk by genetic ancestry
Source: PLoS Genet. 2019 Jan 17;15(1):e1007808. doi: 10.1371/journal.pgen.1007808 (PMC6353231; doi:10.1371/journal.pgen.1007808)
Supplement: S19 Table — Supporting information for Fig 1. (XLSX) [file pgen.1007808.s021.xlsx]

## Sheet: Non-IMSGC
ID	C1	C2	C3	C4	C5	C6	C7
Non-IMSGC Study Subjects	-0.0156576	-0.12311	0.00545503	0.00626324	0.000995725	0.0014185	-0.000579493
Non-IMSGC Study Subjects	-0.12135	0.0240421	0.0167267	0.00236165	0.00478909	0.00580122	0.0120124
Non-IMSGC Study Subjects	0.0107762	-0.0140966	-0.0121351	-0.00422678	6.06978e-05	0.00310257	-0.00063807
Non-IMSGC Study Subjects	0.0378695	0.00398203	0.0120456	-0.0115916	0.000465989	0.000580704	-0.00274545
Non-IMSGC Study Subjects	0.0391697	0.000273212	0.00928417	-0.00912377	0.00144858	0.00620978	-0.00266942
Non-IMSGC Study Subjects	0.0393379	0.0116381	0.00776477	0.0098379	-0.00222399	-0.00297026	0.00177929
Non-IMSGC Study Subjects	0.00921789	-0.0367629	-0.0113151	-0.00911277	0.00244028	0.000241942	-0.0035552
Non-IMSGC Study Subjects	0.0333644	0.00187251	0.00749043	-0.0387363	0.000490638	0.00800804	-0.000791173
Non-IMSGC Study Subjects	-0.0123481	-0.123485	0.00786142	0.00173158	0.00116551	0.000523182	0.000490766
Non-IMSGC Study Subjects	0.0149922	-0.0203059	-0.00325917	-0.00633848	0.00142927	0.00670912	-0.0032618
Non-IMSGC Study Subjects	0.0394335	0.0116043	0.00919432	0.00443549	0.000684202	-0.00180702	0.00158208
Non-IMSGC Study Subjects	-0.0234212	-0.151808	0.00430276	0.00133025	-0.000138058	0.00107311	-0.000816109
Non-IMSGC Study Subjects	0.0301411	0.000801489	0.0100313	-0.0434753	-0.00158179	0.00557772	-0.00350797
Non-IMSGC Study Subjects	-0.00729258	-0.0308645	-0.0297668	0.00131784	0.000752494	0.00154294	-0.00154449
Non-IMSGC Study Subjects	0.0313546	0.00185942	0.00824125	-0.0271831	0.000836125	0.0026364	-0.00286759
Non-IMSGC Study Subjects	-0.0232106	-0.148482	0.00672203	0.00222674	0.000731695	-6.97069e-06	0.00104928
Non-IMSGC Study Subjects	0.0312128	-0.00224387	0.00138071	-0.0177529	0.000692836	0.0027261	-0.00614123
Non-IMSGC Study Subjects	-0.032189	-0.168309	0.00519184	0.0027703	-0.000850681	-0.00112525	0.00503577
Non-IMSGC Study Subjects	0.0175327	-0.0226664	-0.00692491	-0.00813344	0.00140914	0.00488313	-0.00211959
Non-IMSGC Study Subjects	-0.00443217	-0.085232	-0.00253963	0.00152855	-0.000396877	0.0024989	1.76363e-05
Non-IMSGC Study Subjects	0.0127708	-0.0175079	-0.00983899	-0.00698511	0.00142245	0.00206119	-0.00173371
Non-IMSGC Study Subjects	0.0089358	-0.0353702	-0.0123308	-0.00308093	-0.00399286	0.00312883	-0.00431924
Non-IMSGC Study Subjects	0.025491	0.000213307	0.000382687	-0.00567766	0.00125953	0.00778776	-0.0044894
Non-IMSGC Study Subjects	0.0323731	0.00267959	0.0125598	-0.0160681	-4.56876e-05	0.00193422	-0.00267008
Non-IMSGC Study Subjects	0.030351	0.00476295	0.0088482	-0.0391645	0.00395984	0.00651372	-0.000729531
Non-IMSGC Study Subjects	-0.0298399	-0.150027	0.00493986	-0.00206589	0.00142916	-0.00301369	0.0021443
Non-IMSGC Study Subjects	-0.0294616	-0.171585	0.00656159	0.00574936	0.00399464	0.00230387	-0.000937677
Non-IMSGC Study Subjects	-0.0211778	-0.138291	0.00619781	0.00420269	0.000270022	0.000628343	0.00160363
Non-IMSGC Study Subjects	0.0381861	0.00741162	0.00643892	-0.0117784	0.000358716	-0.000490966	-0.000814887
Non-IMSGC Study Subjects	0.0375474	0.00732035	0.0101398	-0.0064592	-0.000272668	0.000352743	0.000951572
Non-IMSGC Study Subjects	0.0351176	0.00936076	0.00481431	0.00805102	-0.000632585	1.61449e-05	0.000185727
Non-IMSGC Study Subjects	0.0375815	0.0131365	0.00802646	0.00137497	-0.00049176	-0.000112656	-0.00141598
Non-IMSGC Study Subjects	0.0380669	0.00995738	0.00863198	-0.00926491	6.85829e-05	0.0021035	0.00116986
Non-IMSGC Study Subjects	-0.0219926	-0.130764	0.00660475	0.0044803	0.00202435	0.00137798	-0.00148615
Non-IMSGC Study Subjects	0.0334971	0.00818782	0.00879431	-0.0208592	0.000101483	0.00308831	0.00183146
Non-IMSGC Study Subjects	-0.0233511	-0.153309	0.00831347	0.00441228	0.00144788	0.000417285	5.82598e-05
Non-IMSGC Study Subjects	0.0427032	0.00915865	0.00915082	0.0052967	-0.0016175	3.80652e-05	0.000298121
Non-IMSGC Study Subjects	0.0307548	0.000160678	0.00749679	-0.0391788	0.00133317	0.00784436	-0.00218231
Non-IMSGC Study Subjects	0.03232	0.00532539	0.00764329	-0.00893916	0.00368247	0.000908436	0.00280043
Non-IMSGC Study Subjects	-0.00331193	0.000929904	0.00225527	-0.0159126	-0.000419424	-0.045706	0.0255515
Non-IMSGC Study Subjects	0.00679393	-0.0466741	-0.0082268	-0.00644152	0.0013634	0.00609065	-0.00349507
Non-IMSGC Study Subjects	-0.0216229	0.00577253	-0.0566189	0.00115175	-0.00307065	-0.00184512	-0.000877341
Non-IMSGC Study Subjects	0.0137412	-0.0140868	-0.00888205	-0.00839366	-0.000846321	0.00543231	-0.00148288
Non-IMSGC Study Subjects	0.0387494	0.00981278	0.00763326	0.00455788	-0.00227826	-0.000655922	0.000483647
Non-IMSGC Study Subjects	0.0340461	0.000274204	0.0046515	-0.0261295	-0.00212564	0.000947553	-0.00439756
Non-IMSGC Study Subjects	0.00911284	-0.00303219	-0.0247454	-0.00379341	-0.00146462	0.00585205	-0.00268824
Non-IMSGC Study Subjects	0.0293463	0.00184104	0.00695351	-0.0384903	0.00466326	0.00844562	-0.0032725
Non-IMSGC Study Subjects	-0.0290538	-0.157263	0.00653997	0.00329367	0.000959318	0.00113418	-0.00401325
Non-IMSGC Study Subjects	0.00363001	-0.0318676	-0.00879358	-0.00582205	-0.000360152	0.00662893	-0.00383635
Non-IMSGC Study Subjects	-0.0131124	-0.128758	0.00367032	0.00414751	0.00206372	0.000681547	-0.000328908
Non-IMSGC Study Subjects	0.0380615	0.0113405	0.00919085	0.00168905	0.00232946	0.000177375	-0.00234206
Non-IMSGC Study Subjects	0.0346705	0.00208903	0.00652959	-0.00390752	-0.00168219	0.000160787	-0.00119649
Non-IMSGC Study Subjects	0.0336229	0.00309496	0.00884793	-0.0295351	0.00129676	0.00278381	0.00184257
Non-IMSGC Study Subjects	0.00958849	-0.0327244	-0.00780989	-0.00294489	-0.00300639	0.0038421	-0.00270322
Non-IMSGC Study Subjects	0.00951926	-0.0234348	-0.0139156	-0.00592033	0.000140754	0.00576442	-0.00250581
Non-IMSGC Study Subjects	-0.0288283	-0.158826	0.00821158	0.00596451	3.7248e-06	-0.000228205	0.00296904
Non-IMSGC Study Subjects	0.0378655	0.0100304	0.00764967	-0.000178825	-0.000454075	-0.000772796	0.000540242
Non-IMSGC Study Subjects	0.0366946	0.00972603	0.00690943	0.000393215	-0.00164155	-0.00658147	0.00181878
Non-IMSGC Study Subjects	0.0371712	0.00880152	0.00448473	0.00556492	-0.000395889	-0.00168489	0.00210707
Non-IMSGC Study Subjects	0.011974	-0.0670508	0.00638412	-0.00622433	-0.000448826	0.00179192	-0.00178425
Non-IMSGC Study Subjects	-0.00455716	-0.0746886	-0.00426016	-0.00402839	-0.000306883	0.0013889	-0.0032106
Non-IMSGC Study Subjects	0.0301184	0.000418158	0.0104182	-0.0388307	0.000828462	0.00504873	0.000951719
Non-IMSGC Study Subjects	0.0375585	0.00306174	0.0087304	-0.0231571	0.00109902	-0.00191645	-0.00364164
Non-IMSGC Study Subjects	0.0139001	-0.0180656	-0.00816378	-0.00592537	-0.0016197	0.0034348	-0.00302961
Non-IMSGC Study Subjects	-0.0289297	-0.157179	0.00511828	0.00180065	-0.000912897	0.00174251	0.00197017
Non-IMSGC Study Subjects	-0.0311948	-0.170611	0.00377142	0.00442617	0.00253318	-0.000139119	0.00312999
Non-IMSGC Study Subjects	0.0357044	0.00491547	0.00768805	-0.0169297	0.000699312	0.000658837	-0.00225404
Non-IMSGC Study Subjects	0.0383064	0.00964344	0.00618513	-0.00211981	-0.00169414	0.00168955	0.00284029
Non-IMSGC Study Subjects	0.0376941	0.0161463	0.00760925	0.00593582	-0.000840921	-0.00113701	-0.000248321
Non-IMSGC Study Subjects	0.035683	0.0057211	0.00590845	-0.0120356	0.00125333	0.00394863	-0.00155326
Non-IMSGC Study Subjects	0.0385477	0.0103511	0.00829036	0.0023179	0.00227761	0.00246646	-0.000903591
Non-IMSGC Study Subjects	-0.0377892	-0.0616009	0.00603816	0.000770193	-0.00936973	-0.00882093	-0.0111675
Non-IMSGC Study Subjects	-0.0480945	0.011926	-0.0937146	0.00617401	-0.00204206	-0.000815253	0.00361627
Non-IMSGC Study Subjects	-0.020775	-0.134066	0.00617776	0.00500495	0.000746137	0.00104751	-0.00107567
Non-IMSGC Study Subjects	0.0379053	0.0109605	0.00767093	-0.00948565	0.00129453	1.43702e-05	-0.00028824
Non-IMSGC Study Subjects	0.0107883	-0.0122262	-0.0115577	-0.0111801	0.00125443	0.00311511	-0.00194884
Non-IMSGC Study Subjects	-0.0315854	-0.167389	0.00998129	0.0021749	0.000388682	-0.00160351	-0.000468489
Non-IMSGC Study Subjects	0.0306764	0.00465361	0.00263566	-0.005766	0.00241329	0.00463757	8.65564e-05
Non-IMSGC Study Subjects	0.0376849	0.0147884	0.00957321	0.00367543	-5.94286e-05	0.000811767	-0.00126823
Non-IMSGC Study Subjects	0.0359508	0.00962495	0.008812	-0.000590508	0.00091395	0.000557728	0.0005857
Non-IMSGC Study Subjects	0.0376888	0.0121012	0.00937938	-0.000491642	0.000821569	0.00453416	0.000586996
Non-IMSGC Study Subjects	0.0398697	0.0107815	0.00680445	0.00596961	-0.00217076	0.00175923	0.000354049
Non-IMSGC Study Subjects	0.0362654	0.0141788	0.0105235	0.00531273	-0.00332396	0.00146695	0.00082877
Non-IMSGC Study Subjects	0.0194739	-0.0301802	0.00991085	-0.0365605	0.00214743	0.00233326	-0.00217766
Non-IMSGC Study Subjects	0.0379506	0.00523939	0.0072057	-0.0117294	0.00286211	0.000211409	-0.00105221
Non-IMSGC Study Subjects	0.0216086	4.20325e-05	-0.00472314	-0.005673	-0.00216718	0.00513288	-0.00112588
Non-IMSGC Study Subjects	0.0376772	0.00862758	0.0094734	0.00208561	-0.00102567	-0.0026699	-0.00128908
Non-IMSGC Study Subjects	0.0371058	0.00278715	0.00957846	-0.018871	0.00154413	0.00729523	-0.00177899
Non-IMSGC Study Subjects	0.0430731	0.0121993	0.0085426	0.00376126	0.00167814	-0.000499653	0.0014689
Non-IMSGC Study Subjects	-0.00846087	0.000251889	0.00218761	-0.0157297	-8.9259e-05	-0.0430701	0.0255488
Non-IMSGC Study Subjects	0.037702	0.00436197	0.00398865	-0.00179436	-0.00219892	0.00426412	-0.00190961
Non-IMSGC Study Subjects	0.0231219	-0.0264971	0.0014418	0.00243377	-0.00166063	0.00616678	-8.98874e-05
Non-IMSGC Study Subjects	-0.0225896	0.00493791	-0.0593788	-0.00174849	-0.00440966	-0.000119195	0.000177297
Non-IMSGC Study Subjects	0.0373683	0.0101116	0.00829117	0.00807437	-0.000474391	-0.00239099	0.000208775
Non-IMSGC Study Subjects	-0.0112605	0.00532058	-0.0496341	-0.00415184	0.000244515	0.00173979	0.000268805
Non-IMSGC Study Subjects	-0.116706	0.0188935	0.0218853	0.00172364	-0.0314878	-0.00944998	-0.0195417
Non-IMSGC Study Subjects	-0.0122682	0.00544866	-0.0494109	-0.00230826	-0.00248712	-1.40053e-05	0.000983465
Non-IMSGC Study Subjects	-0.121773	0.0225288	0.0115201	-0.00161727	0.0322093	-0.00350842	-0.00910695
Non-IMSGC Study Subjects	0.0384986	0.00851272	0.0082602	-0.0102155	0.0014225	0.00143181	-0.00144809
Non-IMSGC Study Subjects	-0.125376	0.0248587	0.0171977	0.00262341	-0.00794243	0.0103648	0.00672668
Non-IMSGC Study Subjects	-0.0122698	0.0034712	-0.047993	-0.0019081	-0.00116714	0.0027606	-0.00065902
Non-IMSGC Study Subjects	-0.0030368	0.00187697	0.00427427	-0.0153771	0.00186237	-0.0439015	0.0237771
Non-IMSGC Study Subjects	0.00337512	-0.0129526	-0.0198519	-0.00837307	0.00128667	0.00148629	0.000182186
Non-IMSGC Study Subjects	-0.0609191	0.0163471	-0.0929112	0.0111195	-0.00155298	-0.00637924	0.00536848
Non-IMSGC Study Subjects	0.028957	0.0113476	0.00427886	0.00739166	0.000868122	-0.00371321	0.00305051
Non-IMSGC Study Subjects	-0.0199154	0.00566731	-0.0511068	-0.00047034	-0.00357967	0.00508266	0.00115589
Non-IMSGC Study Subjects	0.0384797	0.0125712	0.00876947	0.00719354	0.0017187	-0.000923584	0.00339155
Non-IMSGC Study Subjects	-0.0200605	0.01019	-0.0577294	0.000688094	-0.000594113	0.00177919	0.000299843
Non-IMSGC Study Subjects	0.0285094	0.0107668	0.00717442	0.00401921	0.00203056	-0.00200339	0.00504547
Non-IMSGC Study Subjects	0.0374596	0.00992497	0.00780465	0.00450975	-0.0024827	-0.00331173	0.00156224
Non-IMSGC Study Subjects	-0.0530905	0.00896761	-0.0917008	0.00696505	-0.00276058	-0.00346313	0.00187693
Non-IMSGC Study Subjects	-0.0138241	0.00454348	-0.0498112	-0.00408631	-0.00260603	-0.00114564	0.00356997
Non-IMSGC Study Subjects	-0.00949941	0.00253304	-0.0456098	-0.0050919	-0.00138924	0.00220747	-0.000199032
Non-IMSGC Study Subjects	0.0282638	0.00556602	0.00785575	-0.0437458	0.00156378	0.00482763	0.000643202
Non-IMSGC Study Subjects	-0.0207982	0.00461463	-0.0579999	-0.000734131	-0.0019409	0.000627584	0.00127575
Non-IMSGC Study Subjects	-0.0206	0.00850104	-0.0528479	-0.00473838	-0.0020705	0.00262549	-0.0021884
Non-IMSGC Study Subjects	0.0350463	0.0110434	0.00414276	0.00397525	0.0010534	0.000962075	0.000440821
Non-IMSGC Study Subjects	0.00174229	0.0119046	-0.029713	0.00491517	-0.000714963	-0.00197538	-0.00126542
Non-IMSGC Study Subjects	0.0261214	0.00743283	-0.0055917	0.00155923	0.00146315	0.0020756	0.000739959
Non-IMSGC Study Subjects	-0.0263585	0.00526529	-0.0356901	0.00151824	-0.00630505	-0.00239519	-0.00275605
Non-IMSGC Study Subjects	-0.0243025	0.00949877	-0.0646047	0.00175649	-0.00381287	0.00114814	-0.000611836
Non-IMSGC Study Subjects	-0.0251704	-0.149722	0.00483075	0.00381177	0.00339035	-0.000104035	-0.000433662
Non-IMSGC Study Subjects	0.037729	0.0108975	0.00640382	0.000620561	-0.00176686	-0.000345428	-0.000598416
Non-IMSGC Study Subjects	-0.0364259	0.00998338	-0.0741774	0.000503306	-0.00504935	-0.00186153	0.000856649
Non-IMSGC Study Subjects	-0.00932696	0.000300551	-0.0420594	-0.00364578	0.00304385	0.00223602	-0.000612026
Non-IMSGC Study Subjects	-0.0204119	0.00154124	-0.0559816	0.000938617	-0.000464763	0.00279154	0.000999921
Non-IMSGC Study Subjects	0.0196464	-0.0021591	0.00497284	-0.0333006	0.00281752	-0.0212725	0.0123615
Non-IMSGC Study Subjects	0.00577144	0.00967721	-0.0277571	0.00860542	-0.00335457	0.00293936	-0.000502786
Non-IMSGC Study Subjects	-0.00612619	0.00807057	-0.037709	-0.00150801	-0.00276842	0.0048189	-0.00106104
Non-IMSGC Study Subjects	0.0401674	0.00975908	0.00835108	0.00123746	-0.000637031	0.000676806	-0.00242586
Non-IMSGC Study Subjects	0.0355279	0.0101378	0.0113793	0.00567901	-0.000625704	2.70606e-05	0.0014436
Non-IMSGC Study Subjects	-0.0110627	0.0109266	-0.042628	-0.00588278	0.0005165	9.66892e-05	0.00135241
Non-IMSGC Study Subjects	0.0134	0.00784792	-0.022824	-0.00250913	-0.00062424	0.00155926	0.000250529
Non-IMSGC Study Subjects	-0.0368553	0.0127081	-0.0787665	0.00303586	-0.00103282	-0.0033872	0.001502
Non-IMSGC Study Subjects	0.0076511	0.0109328	-0.0209261	-0.00081542	-0.000165272	-1.37231e-05	-0.00334829
Non-IMSGC Study Subjects	0.0365949	0.010647	0.0082974	-0.00771935	-0.00124032	-7.90619e-05	0.00107324
Non-IMSGC Study Subjects	-0.0225405	0.00664257	-0.0570397	-0.000820212	-0.000343919	-0.00163926	-0.0013531
Non-IMSGC Study Subjects	-0.0336467	0.0181275	-0.0392213	0.00830606	0.00720918	-0.00379589	0.00420124
Non-IMSGC Study Subjects	0.0391611	0.0117458	0.0063142	0.00656999	0.00314684	-0.00390158	0.00412842
Non-IMSGC Study Subjects	-0.0180609	0.00197311	-0.0468122	-0.000336765	0.00141994	0.00326151	0.00281198
Non-IMSGC Study Subjects	0.0252547	0.00936553	-0.00231845	0.00475095	0.000597118	2.78688e-05	0.00403528
Non-IMSGC Study Subjects	-0.0146902	0.00155006	-0.0518783	-0.00325616	-0.00288209	0.00124903	0.000281316
Non-IMSGC Study Subjects	0.0381162	0.0134223	0.00900329	0.00605633	-0.00107306	0.00266679	0.00069134
Non-IMSGC Study Subjects	-0.0210538	0.00420829	-0.0583898	-0.000812864	-0.000720435	0.00189526	-0.00169079
Non-IMSGC Study Subjects	0.0223276	0.0102628	0.00429551	-0.00683752	0.00123214	-0.0171019	0.0120855
Non-IMSGC Study Subjects	-0.00980871	0.00472434	-0.0411782	-0.00223408	-7.03217e-05	0.00361715	-0.0019065
Non-IMSGC Study Subjects	-0.0288471	-0.00503698	-0.0612854	-0.00305472	0.000747415	-0.00141706	-0.00248734
Non-IMSGC Study Subjects	0.0289856	0.00716718	-0.00121203	-0.00831177	0.000150777	0.000931538	-0.00302204
Non-IMSGC Study Subjects	0.0367058	0.0126426	0.00817103	0.00570861	-0.00195831	-0.000747818	0.000254631
Non-IMSGC Study Subjects	-0.0400443	0.0158951	0.013282	0.00414077	-0.00359269	0.00363311	0.00660174
Non-IMSGC Study Subjects	0.0370454	0.00783751	0.00710879	0.00196767	0.00153099	0.00142988	-0.000987083
Non-IMSGC Study Subjects	0.036135	0.00845288	0.00969805	-0.0145973	-0.00204471	0.00453143	-0.00345192
Non-IMSGC Study Subjects	0.0378706	0.0142981	0.00969006	0.00179211	0.00170555	0.00120807	-5.96511e-05
Non-IMSGC Study Subjects	0.0372325	0.00652317	0.00924198	-0.0101932	0.00126831	0.00178568	-0.00198367
Non-IMSGC Study Subjects	-0.0206571	-0.146613	0.00291793	0.00175393	0.000963229	-0.000546772	-0.000316652
Non-IMSGC Study Subjects	-0.0143355	0.00454196	-0.0513216	-0.00337087	-0.00262841	-0.000591048	0.000112703
Non-IMSGC Study Subjects	0.00366951	0.00299053	-0.0260404	-0.00760713	-0.00227645	0.0032938	-0.00313595
Non-IMSGC Study Subjects	-0.0173576	0.00902562	-0.0567022	-0.00061484	-0.00148863	0.00180494	-0.00175814
Non-IMSGC Study Subjects	-0.123523	0.0267805	0.0145794	0.000914376	0.0123685	0.0044086	0.00753044
Non-IMSGC Study Subjects	-0.0193756	0.0044964	-0.0546024	-0.000252804	-0.00256049	-0.00203325	-0.000761801
Non-IMSGC Study Subjects	-0.0251094	0.00868272	-0.0660676	0.00071268	0.000487174	0.00208185	0.00128948
Non-IMSGC Study Subjects	-0.0211358	0.00115758	-0.0561866	0.00475506	0.000141199	-0.00126848	-0.00163231
Non-IMSGC Study Subjects	-0.0334428	0.00636969	-0.0749019	0.0041205	-0.000938382	-0.00360042	0.0013487
Non-IMSGC Study Subjects	-0.0231255	0.00994064	-0.0601676	-0.0004103	-0.00164691	0.00278653	-0.00111751
Non-IMSGC Study Subjects	0.0263773	-0.0294774	0.00783252	-0.00723881	0.000453046	0.000872806	0.00167551
Non-IMSGC Study Subjects	0.032887	0.0083718	0.00159428	0.000326742	0.00116376	0.00146634	0.000603958
Non-IMSGC Study Subjects	-0.0096972	0.0126924	-0.0489325	-0.000238798	-0.00353306	0.00172463	0.000296864
Non-IMSGC Study Subjects	0.0351837	0.0059041	0.00769502	-0.000316157	-0.00083811	-0.000166752	-0.000823202
Non-IMSGC Study Subjects	0.0298208	0.00503715	-0.00212828	-0.0128113	-0.00124685	0.00468275	0.000703175
Non-IMSGC Study Subjects	0.000329638	0.00188018	0.00389654	-0.0179923	-0.00313172	-0.0424672	0.024295
Non-IMSGC Study Subjects	0.0392569	0.0109238	0.00843547	0.00367079	0.00142935	0.00208283	0.00126564
Non-IMSGC Study Subjects	-0.038243	0.0131536	0.00749211	-0.00524907	-0.00602633	-0.000594342	0.00492773
Non-IMSGC Study Subjects	0.0260516	0.00871632	0.00623549	-0.00122939	-0.00068808	-0.0102601	0.00700364
Non-IMSGC Study Subjects	-0.0252117	-0.00107639	-0.0590333	0.00120975	-0.000146648	0.000618789	-0.00155006
Non-IMSGC Study Subjects	-0.00688993	0.00519913	-0.0392859	-0.00608485	-0.00147574	0.00475175	0.00045698
Non-IMSGC Study Subjects	0.038356	0.0108514	0.00813608	0.00616066	0.000630497	0.00357571	-0.0040191
Non-IMSGC Study Subjects	0.0314376	0.0113958	0.00174147	0.00428094	0.000254904	-0.00103147	0.0014977
Non-IMSGC Study Subjects	0.00546524	0.00321342	-0.00438057	-0.00744134	0.00111258	0.00315856	-0.00954193
Non-IMSGC Study Subjects	-0.0120129	0.000239537	0.00409563	-0.0213487	-0.000863254	-0.0405388	0.0251751
Non-IMSGC Study Subjects	0.0391197	0.0119453	0.00896172	0.00527607	-0.00121219	0.00074625	-0.00179187
Non-IMSGC Study Subjects	0.0117519	0.00414842	-0.0221163	0.00380368	0.000353088	0.00371532	-0.00347025
Non-IMSGC Study Subjects	-0.125424	0.0252109	0.0181071	0.00107423	-0.00152329	0.00822038	0.00919405
Non-IMSGC Study Subjects	0.0135401	0.00505003	-0.012881	9.78425e-06	-0.00267745	-0.00208177	0.000252617
Non-IMSGC Study Subjects	-0.0367008	-0.176535	0.00530828	0.000582958	-0.00130576	0.00168677	0.000288805
Non-IMSGC Study Subjects	0.0133281	0.0097279	-0.0229207	0.0063647	-0.00165438	0.000477767	0.000775484
Non-IMSGC Study Subjects	0.0385822	0.0110842	0.00953283	2.2674e-05	0.00210519	0.00230134	-0.00380051
Non-IMSGC Study Subjects	-0.00963424	0.00644674	0.0142205	-0.0205532	-0.00763039	-0.0104897	-0.00365658
Non-IMSGC Study Subjects	0.00184408	0.0131067	0.00620689	0.00107425	-0.00276653	0.0016807	0.00366572
Non-IMSGC Study Subjects	0.0114151	0.00795034	-0.00701748	0.00449555	-0.00067346	0.00196175	-0.00448639
Non-IMSGC Study Subjects	-0.101237	0.0175492	0.0195854	-0.00313386	-0.0318231	-0.00743165	-0.018838
Non-IMSGC Study Subjects	-0.0427836	0.00377825	0.0114349	-0.0123575	-0.0143122	-0.0581096	0.000147079
Non-IMSGC Study Subjects	-0.0284936	0.00504447	-0.0660331	0.0040684	-0.00240757	-0.000472694	0.000923525
Non-IMSGC Study Subjects	0.0168098	-0.000296828	0.00790796	-0.0319285	0.00372179	-0.0172083	0.0100493
Non-IMSGC Study Subjects	-0.0525448	0.014093	-0.0911943	0.00694145	-0.0035423	-0.00390272	0.00558704
Non-IMSGC Study Subjects	0.0375557	0.0146863	0.00683269	0.00723776	-0.000560915	0.000584059	0.000959365
Non-IMSGC Study Subjects	0.0238312	-0.0112141	0.00915032	-0.0380932	-0.00114102	-0.00120789	0.00126611
Non-IMSGC Study Subjects	-0.0553556	0.0141587	-0.0958894	0.00517406	-0.000109942	-0.00633498	0.00442127
Non-IMSGC Study Subjects	-0.0229615	-0.147709	0.00734058	0.00415216	0.00139628	0.00284211	0.00369722
Non-IMSGC Study Subjects	-0.0243619	-0.147077	0.00624403	0.00199641	0.00182999	0.00146824	0.000240724
Non-IMSGC Study Subjects	-0.0204515	-0.142462	0.0052976	0.00402901	0.00113987	0.000588295	1.47604e-05
Non-IMSGC Study Subjects	-0.0320549	-0.15691	0.00271535	0.00402781	0.00325387	-0.00202801	0.00279827
Non-IMSGC Study Subjects	-0.0286631	-0.150787	0.00565062	0.000391939	0.00205465	0.000201583	0.000641837
Non-IMSGC Study Subjects	0.0393403	0.0121513	0.00715881	0.00414796	-0.000177315	-0.000542613	-0.00157035
Non-IMSGC Study Subjects	0.0362103	0.0102249	0.00654217	0.0084891	0.000414487	0.00162478	0.00150535
Non-IMSGC Study Subjects	0.0392235	0.0135863	0.00737521	0.00587769	-0.000272367	-0.00065984	3.23711e-05
Non-IMSGC Study Subjects	0.0379505	0.0104486	0.00883773	0.00229214	-0.000655519	0.00204872	0.00348034
Non-IMSGC Study Subjects	0.0385786	0.0111374	0.00590482	0.00770511	-0.00272609	0.00229087	-0.00212712
Non-IMSGC Study Subjects	0.0391238	0.00689567	0.00804003	-0.00945372	-0.000886865	0.00335516	0.00151661
Non-IMSGC Study Subjects	0.0357576	0.00557387	0.0110879	-0.0270483	-0.00139146	0.00239837	8.93338e-05
Non-IMSGC Study Subjects	0.0378181	0.00765962	0.00759059	-0.0102825	0.00165727	0.000145798	0.00247139
Non-IMSGC Study Subjects	0.0386591	0.0114271	0.00637698	0.00657119	-0.000701828	5.5787e-05	-0.00341575
Non-IMSGC Study Subjects	0.0368225	0.0108558	0.00730823	-0.0136251	-0.000490543	0.00126659	-0.00202929
Non-IMSGC Study Subjects	0.0399439	0.0127115	0.00615371	0.010336	-0.000551951	-0.000152453	-0.000312212
Non-IMSGC Study Subjects	0.0355079	0.0107153	0.0068077	0.010371	0.000349593	0.00142346	-0.000178715
Non-IMSGC Study Subjects	0.0360146	0.0116559	0.00616563	0.0102021	0.000396775	-0.00300382	0.00278748
Non-IMSGC Study Subjects	0.0365252	0.0085411	0.010126	-0.00918399	0.00124488	-0.000784057	-0.00184439
Non-IMSGC Study Subjects	0.0391229	0.0078131	0.0081454	-0.00121206	-0.000338508	0.00262489	-0.0037605
HGDP EAST ASIA	-0.11232	0.0220473	0.00595407	0.00251038	0.021532	-0.000812703	0.000753946
HGDP EAST ASIA	-0.11245	0.0234164	-0.000391319	0.00292694	0.0246971	-0.000491853	-0.00155687
HGDP EAST ASIA	-0.11402	0.0272837	0.00729887	-0.000888741	0.0191577	0.0041137	0.00672172
HGDP EAST ASIA	-0.12121	0.0223973	0.0215567	0.000345607	-0.0165818	0.0043558	0.0119182
Non-IMSGC Study Subjects	0.0369068	0.0119909	0.00575238	0.00211204	-9.31921e-05	-0.00212737	0.000856675
Non-IMSGC Study Subjects	0.0388885	0.0116015	0.00706307	0.00584079	-0.000330623	-0.000444719	-0.00259621
Non-IMSGC Study Subjects	0.0384061	0.0101948	0.0094198	0.00591667	-0.00037927	7.01349e-05	0.00125231
Non-IMSGC Study Subjects	0.0362014	0.0108605	0.00725615	0.00345973	-0.00238893	0.00291693	-5.60112e-05
Non-IMSGC Study Subjects	0.0369161	0.0057555	0.00673523	-0.028489	0.000190185	0.00234427	-0.00177248
Non-IMSGC Study Subjects	0.0346864	0.010269	0.00887371	0.00743121	0.000837279	0.000533381	0.00119334
Non-IMSGC Study Subjects	0.0404675	0.0123265	0.00830202	0.00594579	0.00074339	0.000617317	0.00153172
Non-IMSGC Study Subjects	0.0408052	0.0105733	0.00677632	0.00387235	0.000602836	0.000502753	0.00156424
Non-IMSGC Study Subjects	0.0351425	0.00731853	0.00739476	-0.0207809	0.000360944	0.00143012	-0.000422527
Non-IMSGC Study Subjects	0.0379471	0.0106202	0.00816357	0.00835052	0.00223875	-0.0016508	-4.34012e-06
Non-IMSGC Study Subjects	0.036737	0.00780109	0.0115119	-0.00129922	0.00435024	-0.00269868	0.000553611
Non-IMSGC Study Subjects	0.0397403	0.0108805	0.00764656	0.00702031	-0.00154597	0.00178004	-0.000627702
Non-IMSGC Study Subjects	0.0396877	0.0135044	0.0074008	0.00805527	0.00103969	0.00122734	-0.00255727
Non-IMSGC Study Subjects	0.0411263	0.0135792	0.00852349	0.00659196	-0.00102756	0.000231845	0.00129964
Non-IMSGC Study Subjects	0.0380843	0.0121376	0.00839736	0.00455642	-0.000669763	0.00300011	-0.00246519
Non-IMSGC Study Subjects	0.0346533	0.0106187	0.00863622	0.00776404	-0.000536326	-0.00149908	7.80269e-05
Non-IMSGC Study Subjects	0.0340073	0.00682883	0.008212	-0.00887459	0.000185616	-0.00316393	0.00366497
Non-IMSGC Study Subjects	0.0403248	0.0104815	0.00650956	0.00533553	-0.00378646	-0.00338027	0.00261332
Non-IMSGC Study Subjects	0.0356231	0.0145868	0.00710625	0.00828271	-0.0018743	-0.00384808	0.00305863
Non-IMSGC Study Subjects	0.0380916	0.0116404	0.00721496	0.000867346	0.000278359	-0.00121663	-0.00239649
Non-IMSGC Study Subjects	-0.00243535	-0.0597516	-0.00535957	-0.00128384	0.000520861	0.00473757	-0.00477501
Non-IMSGC Study Subjects	0.0326045	0.00852039	0.00613557	-0.013976	0.000612809	0.00250824	-0.00185458
Non-IMSGC Study Subjects	0.0365679	0.00591311	0.00677198	-0.0099365	0.00256594	0.000757649	-0.00431654
Non-IMSGC Study Subjects	0.0373669	0.0076524	0.00905903	-0.0132852	-0.00101788	0.00321268	-0.00291597
Non-IMSGC Study Subjects	0.0399802	0.0136965	0.00844477	0.0039417	0.000698805	-0.00143745	-0.00161683
Non-IMSGC Study Subjects	0.0373823	-0.000821158	0.010871	-0.00851409	-6.04165e-05	0.00625638	-0.00556347
Non-IMSGC Study Subjects	0.00451601	-0.00843825	-0.031303	-0.00753282	-0.00147344	0.0029527	-0.00259676
Non-IMSGC Study Subjects	-0.0166082	-0.136954	0.00204271	0.0022351	1.37064e-05	0.00276364	-0.00111384
Non-IMSGC Study Subjects	0.0259303	0.0045705	0.0104019	-0.0140818	0.00180968	-0.00728767	0.00628417
Non-IMSGC Study Subjects	0.0292923	0.00813191	0.000608256	-0.00961262	-0.0041184	0.00320015	-0.0040696
Non-IMSGC Study Subjects	0.0392237	0.0101816	0.00494994	-0.00745307	0.00338936	-0.000241394	-0.0034337
Non-IMSGC Study Subjects	0.0398827	0.0148301	0.00739424	0.00816945	0.00115894	-0.00122576	0.00338575
Non-IMSGC Study Subjects	0.0418335	0.00948931	0.00792586	0.0046002	0.00258545	-0.001754	0.000255335
Non-IMSGC Study Subjects	0.00981421	-0.00142392	-0.0199841	-0.00834067	-0.00412782	0.00257432	-0.00350779
Non-IMSGC Study Subjects	0.0379094	0.0115319	0.00937468	0.00910769	-0.000428397	-0.00221054	0.0013063
Non-IMSGC Study Subjects	0.0355751	0.0128532	0.0118653	0.00774169	0.00160054	-0.00248405	0.00394639
Non-IMSGC Study Subjects	0.0343076	0.00485297	0.00898245	-0.0215282	-0.0024768	0.00369092	-0.00690077
Non-IMSGC Study Subjects	0.0382084	0.0126533	0.00839271	0.00595741	4.40428e-05	-0.00226688	-0.000438765
Non-IMSGC Study Subjects	0.040357	0.0126134	0.0066848	0.00358725	-0.00134988	0.00153629	-0.00201275
Non-IMSGC Study Subjects	0.0357916	0.00970316	0.00595701	4.62834e-05	-0.00119102	-0.0011035	-0.000765517
Non-IMSGC Study Subjects	0.0365865	0.00508749	0.0103517	-0.0152133	0.00251158	0.00414333	-0.00401333
Non-IMSGC Study Subjects	0.0382826	0.0106848	0.011477	0.000147714	0.00190978	0.000206428	0.000580943
Non-IMSGC Study Subjects	0.0132954	-0.0243779	0.00100261	-0.0116459	-0.000704158	0.000610201	0.000398094
Non-IMSGC Study Subjects	-0.017889	-0.136419	0.00669142	0.00343724	-0.00132951	3.12764e-05	0.000700413
Non-IMSGC Study Subjects	-0.0297888	-0.142111	0.00521954	-0.00241812	0.00210648	-0.00935829	0.00518238
Non-IMSGC Study Subjects	0.0367355	0.00652655	0.00877711	-0.00914192	-0.00128001	0.0006442	-0.000374727
Non-IMSGC Study Subjects	-0.0360211	-0.177578	0.00678434	0.00308651	-0.00264668	0.00106637	-0.000267279
Non-IMSGC Study Subjects	-0.022201	0.000434377	0.00357812	-0.0178109	-8.26597e-05	-0.0568152	0.0312586
Non-IMSGC Study Subjects	0.0383359	0.0128638	0.00718691	0.00516583	-0.000897472	-0.000271482	0.000658283
Non-IMSGC Study Subjects	0.0373999	0.0138527	0.0082324	0.00992347	0.00194266	-0.000295663	0.000983715
Non-IMSGC Study Subjects	0.0376583	0.0109324	0.00798159	0.00532499	-0.000299045	-0.000566272	-0.001492
Non-IMSGC Study Subjects	-0.0280162	-0.155576	0.00291039	-0.000261021	-0.00071243	0.00233731	-6.50663e-05
Non-IMSGC Study Subjects	0.0230339	-0.00655845	-0.00466691	-0.00971039	-0.0014065	0.00447746	-0.00169444
Non-IMSGC Study Subjects	0.0388717	0.0121214	0.00844979	0.00260184	0.00149496	-0.000969088	-0.00048514
Non-IMSGC Study Subjects	-0.0211482	-0.142515	0.00665778	0.000267233	0.000245208	0.00620841	0.00234243
Non-IMSGC Study Subjects	-0.026162	-0.149505	0.00651024	0.0041207	0.000946375	-0.00151301	-0.00077442
Non-IMSGC Study Subjects	-0.0136166	0.000856703	0.00206365	-0.0185452	0.0029864	-0.0492308	0.025514
Non-IMSGC Study Subjects	-0.00430041	0.00767004	-0.0379007	-0.00344899	0.00114238	0.00519711	-0.00190375
Non-IMSGC Study Subjects	-0.00762905	0.00191514	-0.00514815	-0.014355	0.000730254	-0.0264194	0.0135586
Non-IMSGC Study Subjects	0.0417668	0.011208	0.00546419	0.00414995	0.00182208	-0.00229912	-0.000450925
Non-IMSGC Study Subjects	-0.119558	0.025118	0.0200386	-0.00042646	-0.0132345	0.0064686	0.0140756
Non-IMSGC Study Subjects	0.0396775	0.0102046	0.00830822	0.00368948	-0.00105569	0.000565015	-0.00159643
Non-IMSGC Study Subjects	-0.0255978	0.00482581	-0.057175	-0.000180562	-0.00160612	0.00289286	-0.00108222
Non-IMSGC Study Subjects	-0.0138227	0.00194494	-0.0442912	-0.00213726	0.00328359	0.00334239	-0.00183824
Non-IMSGC Study Subjects	0.0201852	-0.0217976	0.00876662	-0.0439479	0.000832494	-0.00403603	0.00254056
Non-IMSGC Study Subjects	-0.023785	-0.145904	0.00765031	0.00254172	0.00208647	0.00102968	-0.00140984
Non-IMSGC Study Subjects	-0.0822776	0.0262155	-0.128306	0.0110921	-0.00533884	-0.00650126	0.00459406
Non-IMSGC Study Subjects	0.00380014	0.0030615	-0.0285858	-0.00353672	-0.0016677	0.00498043	-0.00329537
Non-IMSGC Study Subjects	0.0398812	0.0100734	0.00752048	0.00736293	-0.00340724	0.00119391	-0.00243302
Non-IMSGC Study Subjects	0.0245917	0.00261822	-0.00669009	-0.00115701	-0.00084925	0.000352477	0.000845973
Non-IMSGC Study Subjects	-0.0655368	0.0141053	-0.0125247	-0.000141045	-0.0182514	-0.00110217	-0.0119933
Non-IMSGC Study Subjects	-0.0026818	0.000343626	0.00294032	-0.0200449	-0.00174672	-0.0458563	0.0255464
Non-IMSGC Study Subjects	-0.0151465	0.00215693	-0.050792	0.000526219	0.000830033	0.000304421	0.000213896
Non-IMSGC Study Subjects	-0.0191589	0.00311729	-0.0541985	-0.00156384	-0.000918509	0.00184316	-0.00147008
Non-IMSGC Study Subjects	-0.0165231	0.00162684	-0.0216477	-0.0105842	-0.00376429	-0.0243621	0.0121264
Non-IMSGC Study Subjects	0.0355275	0.0104662	0.00730135	0.00700755	-0.000459284	0.00105047	0.00108568
Non-IMSGC Study Subjects	-0.000173671	-0.00956694	-0.029449	-0.0155768	0.00245591	0.00610022	-0.00341796
Non-IMSGC Study Subjects	-0.0300508	-0.157803	0.00742057	0.00173635	4.57312e-05	-0.000511118	0.00179651
Non-IMSGC Study Subjects	-0.121654	0.0222593	0.0177421	0.00163793	-0.00607299	0.00845951	0.0079255
Non-IMSGC Study Subjects	0.0350127	0.010032	0.00934377	0.00240514	-0.00141864	0.00157584	-0.00196678
Non-IMSGC Study Subjects	-0.0349968	-0.00195315	-0.0748298	0.00884469	-0.000541134	-0.00151189	0.000651595
Non-IMSGC Study Subjects	0.0158253	0.00619442	0.00172322	-0.00779284	0.0007386	-0.018601	0.013009
Non-IMSGC Study Subjects	0.040461	0.0108133	0.00651183	0.00409417	-0.00182449	-0.000598806	-0.00135702
Non-IMSGC Study Subjects	0.0404882	0.0102108	0.00875656	0.00621606	-0.000885909	-0.00354343	0.00280764
Non-IMSGC Study Subjects	0.0413332	0.0163174	0.0108434	0.00651242	0.00104931	-0.00309484	-0.00265085
Non-IMSGC Study Subjects	0.0394669	0.0101386	0.00907146	0.00344619	0.000281618	-0.000862504	7.48802e-05
Non-IMSGC Study Subjects	-0.000353551	0.0159755	0.0117921	0.00403352	-0.00476276	0.000583078	0.00510282
Non-IMSGC Study Subjects	-0.022478	5.62536e-06	-0.0558696	-8.68603e-05	-0.00360079	-0.0014078	-0.000764921
Non-IMSGC Study Subjects	-0.00284368	0.00688028	-0.0379521	-0.0027127	0.0014824	0.0036761	-0.00189497
Non-IMSGC Study Subjects	-0.00438308	0.00410704	-0.0385143	-0.00565765	-0.00337474	0.00225032	-0.00208448
Non-IMSGC Study Subjects	0.0384752	0.0110082	0.0106533	0.00795435	0.000638033	0.00324775	-0.000512114
Non-IMSGC Study Subjects	-0.015144	0.00186913	-0.0539073	-0.00165463	0.00377363	0.000280971	0.0011117
Non-IMSGC Study Subjects	-0.0312479	-0.161574	0.00578683	0.00595772	-0.000481801	0.000429962	0.00108129
Non-IMSGC Study Subjects	-0.019053	0.0100067	-0.0609436	-0.000155203	-0.000208582	0.00154466	-0.000635398
Non-IMSGC Study Subjects	0.0391776	0.0099539	0.00621961	0.00861614	-0.000361685	-0.000446502	0.00321564
Non-IMSGC Study Subjects	-0.0149218	0.00919417	-0.0531582	-0.00304168	-0.00335151	0.000711179	0.00160151
Non-IMSGC Study Subjects	-0.0249019	-0.143414	0.00230895	0.00184858	-0.00222114	-0.000795312	0.00042212
Non-IMSGC Study Subjects	0.0382598	0.0101652	0.0066959	0.00482773	0.00256975	-0.000607271	0.00230344
Non-IMSGC Study Subjects	0.0334725	0.00231473	0.00522362	-0.0335722	0.00290845	-0.00321117	0.00272589
Non-IMSGC Study Subjects	-0.0180893	-0.135047	0.00694107	0.00529865	5.57252e-06	0.000713128	0.000325344
Non-IMSGC Study Subjects	0.0426709	0.0131036	0.00563293	0.00545313	0.000776906	-0.00294356	-0.00239659
Non-IMSGC Study Subjects	0.0379577	0.0136123	0.0067046	0.00639946	0.00215313	-0.000265448	0.0023338
Non-IMSGC Study Subjects	0.0396317	0.0114208	0.00889385	-0.000346432	-0.00126732	0.00166501	-0.00111721
Non-IMSGC Study Subjects	0.0401615	0.0100769	0.00697342	0.00381035	-0.00323929	-0.000941897	-0.00169279
Non-IMSGC Study Subjects	0.0366896	0.0128245	0.00988124	0.00804619	0.000400467	-0.00203498	-0.00296258
Non-IMSGC Study Subjects	-0.0211556	-0.139856	0.00446457	0.00206223	0.00107058	0.00244571	-0.000860295
Non-IMSGC Study Subjects	0.0378346	0.00933917	0.00764286	0.00199235	-0.000749127	0.00275291	0.00118001
Non-IMSGC Study Subjects	0.0121303	0.00731066	-0.0225382	0.00154464	-0.000658484	0.000536074	-0.000129798
Non-IMSGC Study Subjects	0.0379564	0.00961901	0.00700776	0.00293721	0.000216997	-0.00039936	-0.00486875
Non-IMSGC Study Subjects	0.0375117	0.00985397	0.00884401	0.00634092	0.00178809	0.000163712	0.000310434
Non-IMSGC Study Subjects	-0.0168243	-0.129595	0.00516416	0.000175888	0.000730542	0.00269884	0.00208837
Non-IMSGC Study Subjects	-0.0258221	-0.0749507	-0.0312987	0.00246906	0.0021267	0.000607191	0.00180902
Non-IMSGC Study Subjects	-0.0235786	-0.144533	0.00633437	0.00449064	-0.00115721	-0.00211425	-0.000600007
Non-IMSGC Study Subjects	0.0379057	0.0118365	0.00668383	0.000207191	0.000908673	0.000321525	-0.00162241
Non-IMSGC Study Subjects	-0.0230851	-0.146696	0.0072131	0.00274956	-0.000411511	-0.00288653	-8.7958e-07
Non-IMSGC Study Subjects	0.0399466	0.0126116	0.00822544	0.00250873	0.00331148	0.000634538	0.0005895
Non-IMSGC Study Subjects	0.0308161	0.00706003	-0.00152995	0.000382464	0.00150694	0.00281969	-0.000104332
Non-IMSGC Study Subjects	0.0375444	0.0123671	0.00815657	0.00677645	0.00224208	-0.00201449	-0.000152849
Non-IMSGC Study Subjects	-0.0143096	0.0121196	-0.0501336	0.00346541	-0.000103474	0.000806375	-0.000463321
Non-IMSGC Study Subjects	-0.00865929	0.00237068	-0.0482133	-0.00204775	-0.00280523	0.00102432	-0.00179483
Non-IMSGC Study Subjects	0.0397092	0.0116019	0.00654364	0.00657147	0.00185276	-0.000230368	-0.000102416
Non-IMSGC Study Subjects	0.0379867	0.0116813	0.00771718	0.00694779	-0.00136051	0.00346312	-0.0011919
Non-IMSGC Study Subjects	0.0341046	0.00940426	0.00519705	-0.0121735	0.00135216	0.00225534	-5.97005e-05
Non-IMSGC Study Subjects	-0.0131301	-0.0758105	-0.0163052	-0.00113162	-9.56383e-05	0.00136696	-0.000938231
Non-IMSGC Study Subjects	0.0367311	0.0131005	0.00674678	0.00725892	0.00113181	-0.00246923	0.000810041
Non-IMSGC Study Subjects	0.0314337	0.0118313	0.00443661	0.00842645	1.17625e-05	0.00114166	0.000178618
Non-IMSGC Study Subjects	0.0385238	0.0117776	0.00480435	0.00292802	8.78636e-05	-0.00121973	-0.000547803
Non-IMSGC Study Subjects	0.0369379	0.00910181	0.00491121	0.00592367	-0.00171811	0.00120636	-0.000359366
Non-IMSGC Study Subjects	-0.0174131	-0.00170463	-0.0490493	-0.00258914	-0.00130085	0.000552918	-0.00325075
Non-IMSGC Study Subjects	-0.0241934	-0.146695	0.00484249	0.00309525	-0.00095345	-0.00198502	0.000386446
Non-IMSGC Study Subjects	-0.0357915	-0.171711	0.00747801	-0.000827461	0.000929342	0.00273517	0.000662018
Non-IMSGC Study Subjects	0.0102217	-0.0617535	0.00720045	0.00446455	-0.000237534	0.000165572	-0.000695031
Non-IMSGC Study Subjects	0.0114251	-0.0666588	0.00580138	0.0063223	-0.00147825	0.00164764	0.00124705
Non-IMSGC Study Subjects	0.0373459	0.0107071	0.00646024	0.00221326	0.00216364	-5.3087e-05	-0.00249503
Non-IMSGC Study Subjects	0.0362635	0.0103832	0.00653821	0.00663644	0.000782135	0.000429709	0.00206789
Non-IMSGC Study Subjects	-0.0220846	-0.136328	0.00450541	0.00337259	-0.000284894	0.001555	-0.00112212
Non-IMSGC Study Subjects	0.00452311	0.0095015	-0.0314491	-0.00116093	-0.000885137	0.00118906	-0.00486886
Non-IMSGC Study Subjects	-0.0206429	-0.143664	0.00627888	0.00218144	-0.000708444	0.00142914	-0.000834322
Non-IMSGC Study Subjects	-0.0086749	-0.0882501	-0.00695063	0.0062576	-0.000991903	-0.00229873	0.00170497
Non-IMSGC Study Subjects	0.0376906	0.0111473	0.00733358	0.00608109	0.000414106	0.000833867	-0.000401592
Non-IMSGC Study Subjects	-0.120638	0.0214196	0.0152999	0.00305033	0.0124745	0.00480665	0.00706043
Non-IMSGC Study Subjects	0.00951234	-0.0727312	0.00646949	-0.0030059	0.00115764	0.00223209	-0.0018588
Non-IMSGC Study Subjects	0.0348633	0.00957794	0.00814331	-0.00682017	0.000503065	0.000448998	0.000705169
Non-IMSGC Study Subjects	-0.0180815	-0.13822	0.00643304	-0.00175302	0.00197288	-0.00141516	-0.000778497
Non-IMSGC Study Subjects	0.0368194	0.0108924	0.00845158	-0.00206301	-0.000155612	-0.00131381	-0.000249836
Non-IMSGC Study Subjects	-0.0265001	-0.142193	0.00576087	0.00101901	-0.00142359	0.00161453	0.000818772
Non-IMSGC Study Subjects	0.0371046	0.011369	0.00739439	0.00402693	-4.15142e-05	0.0011153	-5.30386e-05
Non-IMSGC Study Subjects	0.0300382	0.00757829	0.0093748	-0.0181183	-6.52539e-05	-0.000422981	0.000456032
Non-IMSGC Study Subjects	0.0360581	0.0100988	0.00686472	0.00301201	0.00240932	0.000126895	-0.000711792
Non-IMSGC Study Subjects	0.037007	0.0122889	0.00599855	0.00710282	0.00106156	-0.00385325	0.00385847
Non-IMSGC Study Subjects	-0.0314924	-0.160617	0.00886681	0.00288058	-0.000115934	0.00261271	0.0022949
Non-IMSGC Study Subjects	-0.017491	-0.132323	0.0067813	0.00706265	0.00328313	0.00026935	-0.000580833
Non-IMSGC Study Subjects	-0.0276163	-0.154359	0.00435684	0.00220986	0.00204518	0.00244726	-0.00355897
Non-IMSGC Study Subjects	-0.0286627	-0.157803	0.00594245	0.00312976	0.000182685	-0.00056159	0.000907003
Non-IMSGC Study Subjects	0.0393607	0.0109574	0.0114338	0.00623678	0.000311382	-0.00186802	0.000647956
Non-IMSGC Study Subjects	0.0381455	0.0148599	0.0111716	0.00426811	-0.00102328	0.00124569	0.00169927
Non-IMSGC Study Subjects	-0.0178586	-4.17636e-06	0.00588993	-0.0184263	-0.000802657	-0.0538882	0.0316853
Non-IMSGC Study Subjects	-0.0349259	-0.162237	0.00581625	0.00133368	-0.00113618	-0.000848422	-0.000659113
Non-IMSGC Study Subjects	-0.0252145	-0.151277	0.0076863	0.00332531	0.00130878	0.000711539	-0.000553264
Non-IMSGC Study Subjects	-0.0247229	-0.156945	0.00766702	0.00206943	0.00311386	0.000311555	-0.000228511
Non-IMSGC Study Subjects	-0.00958947	-0.109358	0.00648296	2.05162e-05	0.00157922	0.00313922	0.00319745
Non-IMSGC Study Subjects	0.0393824	0.0135262	0.00618547	0.00795029	0.00357558	-0.00504049	0.00110192
Non-IMSGC Study Subjects	0.0364686	0.00338548	0.00788674	-0.0409471	0.00343267	0.00632181	-0.00546781
Non-IMSGC Study Subjects	-0.0128396	-0.119272	0.00450959	0.00111529	-0.00013902	0.00544627	-0.00104139
Non-IMSGC Study Subjects	0.0360754	0.0118518	0.0100557	0.00527771	-0.00163415	0.000135546	-0.00397157
Non-IMSGC Study Subjects	-0.0312853	-0.159296	0.00530382	0.000898773	0.00177742	0.00269894	0.00311928
Non-IMSGC Study Subjects	0.0376232	0.0151177	0.00569242	0.0048357	0.00106239	0.000965827	-0.00227637
Non-IMSGC Study Subjects	-0.0579058	0.0172021	-0.100317	0.00704701	-0.00391354	-0.00598344	0.00202407
Non-IMSGC Study Subjects	0.0359487	0.0112436	0.00850229	0.00341934	0.00248151	-0.00137178	0.00194372
Non-IMSGC Study Subjects	0.0108404	0.00849814	-0.01848	-0.000436473	-0.000560369	-0.00177846	-0.000395629
Non-IMSGC Study Subjects	-0.0197449	0.00712431	-0.0580764	0.00251114	-0.00167946	0.0034313	-0.000947867
Non-IMSGC Study Subjects	-0.0167805	0.000684276	-0.0560119	-0.000792631	-0.000943859	0.000114448	-0.00202491
Non-IMSGC Study Subjects	0.0295581	0.00145579	0.00712366	-0.0327915	0.00135392	0.00494385	-0.00262956
Non-IMSGC Study Subjects	-0.0753913	0.0268318	-0.123542	0.00860473	-0.0027373	-0.00692812	0.0049449
Non-IMSGC Study Subjects	-0.0162523	0.00416282	-0.0482511	-0.00248727	0.00202953	0.00266507	-0.0008635
Non-IMSGC Study Subjects	-0.0205179	-0.134353	0.0063846	0.00423419	-0.00130579	0.00206507	0.000411389
Non-IMSGC Study Subjects	0.0392054	0.0139593	0.00717928	0.00651465	0.00309839	0.00452994	-0.00151285
Non-IMSGC Study Subjects	-0.0206804	-0.136266	0.00451133	0.00464929	-0.00181809	0.00303272	-4.5044e-06
Non-IMSGC Study Subjects	0.0346428	0.00973708	0.00912511	0.00546293	0.00209041	0.00278382	0.00260822
Non-IMSGC Study Subjects	-0.123398	0.0261455	0.0173217	0.00454663	-0.00787607	0.00839415	0.00955306
Non-IMSGC Study Subjects	-0.036165	0.00605609	-0.0703814	-0.00127463	-0.00175718	-0.00250231	0.000368281
Non-IMSGC Study Subjects	-0.115197	0.0198427	0.0222586	-0.00340129	-0.0302679	-0.00633254	-0.0184827
Non-IMSGC Study Subjects	0.0360277	0.0122383	0.00462542	0.0056732	0.00102156	-0.0027312	0.00281638
Non-IMSGC Study Subjects	-0.00996448	-0.115717	0.0025613	0.00330602	0.00209686	-0.00109598	0.00271719
Non-IMSGC Study Subjects	0.0394974	0.00873708	0.00701101	-0.00837916	-0.000823896	0.000397947	-0.000822102
Non-IMSGC Study Subjects	-0.120192	0.0213566	0.0246026	0.00104086	-0.0340248	-0.012583	-0.0198872
Non-IMSGC Study Subjects	0.00825349	0.00880295	-0.0252313	0.00135274	-0.00287663	0.00135129	0.00115142
Non-IMSGC Study Subjects	-0.0202779	-0.143326	0.00525146	0.00432897	0.000204927	-0.00178544	0.00268564
Non-IMSGC Study Subjects	0.0305257	0.0115479	-0.00155929	0.00048633	-0.00319162	-0.000589014	0.00121275
Non-IMSGC Study Subjects	-0.0348585	-0.0125974	-0.0643522	0.00127892	-0.000593933	-0.000893124	5.7201e-05
Non-IMSGC Study Subjects	-0.121354	0.0221625	0.0195046	-0.00241647	-0.026575	-0.00656593	-0.0107697
Non-IMSGC Study Subjects	0.0343759	0.00332394	0.0101385	-0.0177094	1.35124e-06	2.31816e-05	-0.00121597
Non-IMSGC Study Subjects	0.0368058	0.0126961	0.00614467	0.00980608	-0.000430968	-0.00144879	0.00022366
Non-IMSGC Study Subjects	-0.0584206	0.021023	-0.105664	0.00890213	-0.00233887	-0.00328759	0.00215789
Non-IMSGC Study Subjects	0.0370074	0.0132371	0.00708601	0.00470764	0.00108486	-0.000582921	0.00289742
Non-IMSGC Study Subjects	0.0408254	0.00910719	0.00629489	0.00556029	-0.00212919	-0.000519661	0.00174474
Non-IMSGC Study Subjects	-0.125853	0.021002	0.0184831	-0.000196504	-0.0233259	0.00196092	-0.00739548
Non-IMSGC Study Subjects	0.0373611	0.0113433	0.00813125	0.00213014	0.00117068	-0.000826457	-0.000132339
Non-IMSGC Study Subjects	-0.0166384	-0.000454716	-0.0482307	0.00160732	-0.00185806	0.00278418	0.00280301
Non-IMSGC Study Subjects	-0.116213	0.020845	0.0219737	-0.00222041	-0.0325804	-0.000625826	-0.0162896
Non-IMSGC Study Subjects	0.0364415	0.0118988	0.00681548	0.00443626	-0.000500313	-0.000394642	0.000836427
Non-IMSGC Study Subjects	0.0407438	0.0121801	0.00595104	0.010471	-0.000191595	-0.00324528	-0.000875239
Non-IMSGC Study Subjects	0.0306221	0.00779835	0.00908331	-0.0085309	0.00354613	-0.00038931	0.0046079
Non-IMSGC Study Subjects	0.0276235	0.0118386	-0.000208005	0.00499992	-0.0015537	0.000119221	0.00270789
Non-IMSGC Study Subjects	-0.0184732	0.0102373	-0.0564039	-0.000517724	-0.00183731	0.000164091	0.00186276
Non-IMSGC Study Subjects	-0.0508499	0.00949436	-0.0929519	0.00594428	-0.00514955	-0.00412646	0.00461911
Non-IMSGC Study Subjects	-0.0571698	0.0188611	-0.0972167	0.00548987	-0.00376275	-0.00217883	0.00176576
Non-IMSGC Study Subjects	-0.0267133	0.00599542	-0.0633003	0.00217421	-0.00291644	0.000688107	0.00246064
Non-IMSGC Study Subjects	-0.115069	0.0208604	0.021091	-0.00125025	-0.0350175	-0.00699071	-0.0180264
Non-IMSGC Study Subjects	0.0393271	0.0108276	0.00591574	0.00330387	-0.000334106	-0.00156813	-0.00255834
Non-IMSGC Study Subjects	0.0380816	0.0104858	0.00939024	0.00658251	0.00144353	-0.000786406	-0.0019828
Non-IMSGC Study Subjects	0.0297276	0.00874491	0.000703589	-0.00383242	0.00321924	-0.0029224	-0.00254802
Non-IMSGC Study Subjects	0.0390652	0.00985589	0.0102582	0.00592257	-0.00206756	-0.00132122	0.00127342
Non-IMSGC Study Subjects	0.0379072	0.0119071	0.00811241	0.00768951	0.0011143	0.00060089	0.00239712
Non-IMSGC Study Subjects	0.0122851	-0.0623439	0.00689837	0.00118638	0.00265126	0.00413456	-0.00397035
Non-IMSGC Study Subjects	-0.118656	0.0235342	0.020716	0.00109621	-0.0187862	0.00529672	0.00798219
Non-IMSGC Study Subjects	-0.00639381	-0.102803	0.00571357	0.000217954	0.001194	0.000168338	0.00418318
Non-IMSGC Study Subjects	-0.00426847	-0.00429467	-0.0309463	-0.00533785	-0.00378029	0.000147502	-0.00288178
Non-IMSGC Study Subjects	0.0328684	0.00980247	0.00221056	0.00596604	-0.000325996	-0.00214568	-0.00317156
Non-IMSGC Study Subjects	0.0366382	0.0075043	0.00617232	-0.00813169	-0.0016034	0.00330589	0.000572846
Non-IMSGC Study Subjects	0.0386374	0.00945184	0.00573939	0.00646425	-0.000575558	-0.00120305	0.00298835
Non-IMSGC Study Subjects	-0.0239042	0.0075488	-0.0638732	0.00160275	0.000344939	-0.00108208	0.001114
Non-IMSGC Study Subjects	-0.0433951	0.0116343	0.0182466	-0.0106509	-0.021638	-0.001018	-0.0165168
Non-IMSGC Study Subjects	0.0354696	0.00206247	0.0101205	-0.0149586	0.000796139	-0.000465962	0.00313178
Non-IMSGC Study Subjects	-0.0309781	0.00441707	-0.0716137	0.00366459	-0.000930876	-0.00283577	0.000195709
Non-IMSGC Study Subjects	0.0361093	0.00798911	0.00885385	0.00329263	0.0021058	-0.0013679	-0.00318054
Non-IMSGC Study Subjects	-0.0193396	-0.0765036	-0.023762	-0.0012048	-0.000728858	0.00174107	-0.00119019
Non-IMSGC Study Subjects	0.0376414	0.0124378	0.00906476	0.00623078	-0.00179769	-0.000464191	0.000239067
Non-IMSGC Study Subjects	0.0253678	0.0117297	-0.00607002	0.00673282	-0.00152444	-0.00379775	0.00167612
Non-IMSGC Study Subjects	0.0356991	0.00905992	0.00797103	-0.0062131	0.00168536	0.00290372	-0.000432086
Non-IMSGC Study Subjects	0.0380937	0.00941366	0.0103967	0.00208046	-0.000362444	-0.00336461	-0.00233251
Non-IMSGC Study Subjects	0.0392656	0.0102056	0.00819064	0.00701681	-0.00139461	0.00409662	0.0002585
Non-IMSGC Study Subjects	0.0402635	0.0114003	0.00901694	0.00353526	0.00250896	-0.00171224	-0.00159346
Non-IMSGC Study Subjects	0.0397698	0.00930091	0.00715801	0.000179756	-0.000321402	-0.00116278	-0.000839507
Non-IMSGC Study Subjects	0.0326659	0.00798431	0.00967895	-0.0259019	0.00154551	0.00576313	-0.00123374
Non-IMSGC Study Subjects	0.0369872	0.01152	0.00797607	-0.00351327	0.00253864	-0.00183493	0.000843434
Non-IMSGC Study Subjects	-0.0184111	0.00735314	-0.0579517	-0.00194569	-0.00152666	-0.000173024	-0.00034253
Non-IMSGC Study Subjects	0.0382329	0.00906805	0.00750853	0.00406989	0.00086439	-0.000381907	-0.00139145
Non-IMSGC Study Subjects	-0.020946	-0.000721255	-0.0544529	0.000229418	-0.003873	0.00103153	0.000188922
Non-IMSGC Study Subjects	0.0355672	0.0129535	0.00718104	0.00871743	0.00271044	0.00334902	0.000468022
Non-IMSGC Study Subjects	0.0164948	0.00372849	-0.0148078	-0.00208642	0.00067274	0.00380965	-0.000588564
Non-IMSGC Study Subjects	-0.119421	0.0223858	0.0179371	-0.000340276	-0.0209558	-0.00401224	-0.00535762
Non-IMSGC Study Subjects	-0.0100609	-0.112886	0.0078173	0.00359099	0.000598684	0.0011865	-0.000911385
Non-IMSGC Study Subjects	-0.00321251	-0.0130749	-0.031425	-0.00618049	-0.000838575	0.00367893	-0.00265693
Non-IMSGC Study Subjects	-0.0739488	0.0199855	0.0136688	0.00345937	0.0247698	-0.00392296	-0.00574039
Non-IMSGC Study Subjects	0.0334636	0.000995333	0.0064217	-0.0429364	0.00294811	0.00743789	-0.00257375
Non-IMSGC Study Subjects	0.0372646	0.0108996	0.00865906	0.00294591	0.00301746	-0.00146831	-0.000464176
Non-IMSGC Study Subjects	0.0381229	0.00902987	0.00839128	0.000491897	0.00187596	-0.000795245	-0.00313896
Non-IMSGC Study Subjects	0.00703699	-0.0757279	0.00630153	0.00657985	-0.00135248	0.00288383	0.00210974
Non-IMSGC Study Subjects	-0.0409362	0.0148465	-0.0792097	0.00413909	-0.00158374	-0.00247195	0.00190871
Non-IMSGC Study Subjects	0.0403934	0.0110613	0.00597673	0.00400814	0.000746677	-0.00157521	-0.00240489
Non-IMSGC Study Subjects	-0.0339347	-0.179463	0.00657539	0.00179824	0.00319776	0.000991964	0.000662633
Non-IMSGC Study Subjects	0.0368505	0.00906813	0.00702564	0.00914281	0.000594275	0.00109813	-0.000361151
Non-IMSGC Study Subjects	0.0342089	0.00980224	0.00679628	-0.0199328	0.00246171	0.00234875	-0.000892013
Non-IMSGC Study Subjects	-0.0220444	-0.0145715	-0.0503671	-0.00110268	-0.000412726	0.0069627	0.000657698
Non-IMSGC Study Subjects	0.0281719	0.0035115	0.00818169	-0.0380077	0.00277683	0.00862641	0.000689947
Non-IMSGC Study Subjects	0.039638	0.0110564	0.00910397	0.00687669	-0.000523837	0.000807581	0.0017424
Non-IMSGC Study Subjects	0.0411083	0.00906653	0.00646923	0.00738945	0.000800043	0.000872715	-5.08996e-05
Non-IMSGC Study Subjects	0.0344427	0.0119846	0.00875208	0.00521457	3.85909e-06	-0.00283903	0.00133688
Non-IMSGC Study Subjects	0.0388426	0.0113018	0.00393208	0.00745407	0.000542353	0.00167029	-0.00215772
Non-IMSGC Study Subjects	0.0402928	0.00993094	0.00786279	0.00237829	0.00172611	-0.00269395	5.9787e-05
Non-IMSGC Study Subjects	0.0152824	0.00864357	-0.0177736	-0.000944917	0.000127753	-0.000236999	0.000113663
Non-IMSGC Study Subjects	0.0388239	0.0111751	0.0052901	0.00218823	-0.000211707	0.00109938	-0.00251434
Non-IMSGC Study Subjects	0.0286989	0.00798223	-0.00620695	0.00189095	0.0011059	0.00122881	0.00240094
Non-IMSGC Study Subjects	0.00662718	0.00569359	-0.0208665	0.00503205	-0.00192832	0.00060534	-0.00120456
Non-IMSGC Study Subjects	0.0364077	0.0114913	0.00586444	0.00229021	-0.000661502	-0.00248442	-0.00104081
Non-IMSGC Study Subjects	0.0418721	0.00913389	0.00786047	0.00708018	-0.00138796	0.00105016	-0.000170216
Non-IMSGC Study Subjects	0.037918	0.013177	0.00747323	0.00936821	-0.00163396	-0.0043464	-0.00286167
Non-IMSGC Study Subjects	0.0414393	0.0124134	0.00914331	0.00430953	0.00172019	-0.0013783	-0.00190664
Non-IMSGC Study Subjects	0.0360508	0.0117779	0.00789782	-0.00451978	-0.0023422	-5.6079e-06	-0.00168605
Non-IMSGC Study Subjects	0.0220869	-0.00185515	0.00732739	-0.0293015	0.000191434	-0.0141369	0.0130155
Non-IMSGC Study Subjects	0.035835	0.00870544	0.0039433	0.00462911	-0.000379663	0.00437564	0.002652
Non-IMSGC Study Subjects	0.0361083	0.0127908	0.00870042	0.00673881	-0.00161967	-0.000472395	0.00108612
Non-IMSGC Study Subjects	0.0431878	0.0135297	0.00525593	0.00698021	0.00110466	-0.000205434	0.00503843
Non-IMSGC Study Subjects	0.0394665	0.0125941	0.0102729	0.00263638	0.000250164	0.00129702	0.00156215
Non-IMSGC Study Subjects	0.0378086	0.0119802	0.0043835	0.00700069	0.00206128	0.00414023	0.000693763
Non-IMSGC Study Subjects	0.0399586	0.0106852	0.00895986	0.00393847	-0.00085672	-0.000210177	-0.00225762
Non-IMSGC Study Subjects	0.0362862	0.0146002	0.0057174	0.00670241	0.00244451	0.000492557	0.00177201
Non-IMSGC Study Subjects	0.0380132	0.00893659	0.00780901	0.00580578	-0.000240615	-0.00197902	-0.00292325
Non-IMSGC Study Subjects	0.0160189	0.00664665	-0.0161502	0.000469442	-0.000811038	0.000623425	-0.00125638
Non-IMSGC Study Subjects	0.0370454	0.0127663	0.0073972	0.00355434	-0.00328035	-0.000972002	-0.00237596
Non-IMSGC Study Subjects	-0.0532229	0.0161073	-0.0960022	0.0070188	-0.00211955	-0.000655078	0.00448014
Non-IMSGC Study Subjects	0.0210522	0.00982659	-0.00665566	0.00454469	-0.00163012	-0.00226422	0.00193141
Non-IMSGC Study Subjects	-0.0216506	0.00837456	-0.060309	0.00142971	-0.00113629	-0.000500078	-0.00165726
Non-IMSGC Study Subjects	-0.0315642	-0.0761625	-0.0356629	0.00314455	-0.00110053	0.0014829	0.00397067
Non-IMSGC Study Subjects	0.0355382	0.00806888	0.00707204	-0.0143264	0.00164604	-0.000352299	0.00339135
Non-IMSGC Study Subjects	0.0370524	0.0130184	0.00762462	0.00526642	0.00181399	0.00064676	0.00277745
Non-IMSGC Study Subjects	0.0355106	0.00820348	0.0060909	0.00191395	-0.000461659	0.00209495	0.00153457
Non-IMSGC Study Subjects	-0.0889303	0.0212949	0.0106154	-0.00214732	-0.0190188	-0.00442824	-0.0113871
Non-IMSGC Study Subjects	0.0346945	0.0135382	0.0051908	0.00325125	0.000625087	-0.000570177	-0.00326425
Non-IMSGC Study Subjects	-0.010613	0.00436491	-0.0463461	-0.00542647	-0.000852412	0.00351895	0.000574155
Non-IMSGC Study Subjects	0.0324899	0.00608435	0.00849204	-0.0206307	0.00116754	0.00147523	-0.000290303
Non-IMSGC Study Subjects	-0.12245	0.022342	0.0180083	0.000940513	0.00473875	0.00666007	0.00946642
Non-IMSGC Study Subjects	0.0385832	0.0118983	0.0111566	0.00592383	0.000271985	-0.000841223	-0.000145488
Non-IMSGC Study Subjects	-0.110257	0.0188789	0.0223482	0.000393115	-0.0282529	-0.00560751	-0.0133411
Non-IMSGC Study Subjects	0.00724884	-0.0768277	0.0068238	0.0015974	0.000885099	0.00284582	-0.000729865
Non-IMSGC Study Subjects	0.0211429	-0.0279958	0.00940454	-0.0270016	0.00047629	0.00910892	-0.00576918
Non-IMSGC Study Subjects	-0.0313205	-0.162248	0.00498666	0.00440196	0.00354625	0.00193187	0.00490942
Non-IMSGC Study Subjects	0.03577	0.0102048	0.00869035	6.80272e-05	0.0014296	0.00264778	-0.00213347
Non-IMSGC Study Subjects	0.0351057	0.00567063	0.00837938	-0.0171119	-3.16614e-05	0.00260811	-0.00357387
Non-IMSGC Study Subjects	0.0358987	0.0105476	0.00709775	0.00633659	-0.00164677	0.000225026	0.00279338
Non-IMSGC Study Subjects	0.0378203	0.0112793	0.00604453	0.00197809	-0.000104622	-0.00178603	-0.000272288
Non-IMSGC Study Subjects	0.0363968	0.00621758	0.00792307	-0.00579538	0.000980439	0.00160971	0.00146608
Non-IMSGC Study Subjects	-0.0286007	-0.160085	0.003587	0.00354549	0.00185	-0.0022641	0.000877989
Non-IMSGC Study Subjects	0.0383781	0.0107885	0.00726668	0.00670357	0.00177052	-0.00274715	0.000436471
Non-IMSGC Study Subjects	0.0377033	0.01023	0.00573565	0.00193824	0.000913985	7.23176e-05	-0.00161331
Non-IMSGC Study Subjects	0.00347354	-0.0467231	-0.00881347	-0.00234384	-0.0013253	0.00555701	8.6872e-05
Non-IMSGC Study Subjects	0.0344565	0.00978494	0.0101384	0.00540931	-0.00164298	-0.000406037	-0.000700692
Non-IMSGC Study Subjects	0.0377224	0.0124395	0.00615597	0.00412912	-0.00013251	0.00210821	-0.00203593
Non-IMSGC Study Subjects	0.000919839	-0.0325848	-0.0124101	-0.00661085	-0.000558834	0.00136856	-0.00774835
Non-IMSGC Study Subjects	0.031881	0.00904062	0.00799617	-0.0197332	0.000758164	0.00223739	-0.00183823
Non-IMSGC Study Subjects	0.0389975	0.0122255	0.00875998	0.00279139	0.00219522	0.002436	-0.00103235
Non-IMSGC Study Subjects	0.0378227	0.00865874	0.00584423	0.00594931	0.000321924	-9.65684e-05	0.00157712
Non-IMSGC Study Subjects	0.0347388	0.00983544	0.00915009	-0.00836348	0.00503554	-0.00123575	-0.0030739
Non-IMSGC Study Subjects	0.0342431	-0.00282398	0.00629683	0.00546134	-0.000905164	0.00240516	-0.000590046
Non-IMSGC Study Subjects	0.038082	0.0121029	0.00510986	0.00559167	-0.00138959	-0.00204086	0.00132022
Non-IMSGC Study Subjects	0.0389627	0.0115048	0.0087403	0.0108133	-0.00142619	-0.00441612	-0.00276934
Non-IMSGC Study Subjects	0.0389049	0.00456163	0.00682221	-0.0180618	0.000828655	0.00241728	-0.00254836
Non-IMSGC Study Subjects	0.0277232	0.0125794	3.58036e-05	0.00506285	-0.000264919	-0.000702096	0.00111012
Non-IMSGC Study Subjects	0.0363335	0.0101133	0.00650355	0.0026421	0.0020086	0.00259308	-0.00331545
Non-IMSGC Study Subjects	0.0358799	0.00671077	0.00764885	-0.0183962	0.000443749	0.00411104	-0.00482014
Non-IMSGC Study Subjects	0.0375618	0.00922198	0.00801218	0.00593349	0.00115529	-0.00115199	0.00237195
Non-IMSGC Study Subjects	0.0348095	0.00937613	0.0089134	-0.011289	-0.00014592	0.0037591	-0.00281119
Non-IMSGC Study Subjects	0.034809	0.0113044	0.00507499	0.0056207	-0.000292714	0.0002387	0.000969122
Non-IMSGC Study Subjects	0.0355252	0.00833021	0.00242617	0.00472892	-0.000826675	-0.0033798	0.000553004
Non-IMSGC Study Subjects	0.0368185	0.00753071	0.00627902	0.00628542	-0.00314165	0.000116731	0.00209391
Non-IMSGC Study Subjects	0.0387891	0.014742	0.00866771	0.00499987	-0.00105374	0.00127888	0.00188674
Non-IMSGC Study Subjects	0.0354422	0.00917209	0.00722283	0.00702867	0.00131967	-0.000945412	-0.00360129
Non-IMSGC Study Subjects	0.0400055	0.0119169	0.00877124	0.0058863	-0.00206684	0.00160778	-5.96202e-05
Non-IMSGC Study Subjects	0.0376609	0.0109706	0.0095866	0.0125857	-0.000665814	0.00283416	0.00185669
Non-IMSGC Study Subjects	0.0370082	0.0129431	0.011098	0.00766469	-0.00183982	-0.00134317	-0.000272859
Non-IMSGC Study Subjects	0.0385121	0.0107142	0.0085438	-0.0041069	-0.000561959	0.00244018	-0.000517437
Non-IMSGC Study Subjects	0.038756	0.0134471	0.00853601	0.00351903	-0.00176811	0.00149874	-0.00160555
Non-IMSGC Study Subjects	0.0381642	0.0128143	0.00393226	0.00515081	-0.000724752	-0.00195621	0.000836844
Non-IMSGC Study Subjects	0.0392337	0.00998782	0.00754246	-0.0117464	-9.38438e-05	0.000110763	-0.00286196
Non-IMSGC Study Subjects	0.0363515	0.00991866	0.00967718	0.00258956	-0.0016932	0.00446646	9.41561e-05
Non-IMSGC Study Subjects	0.0361577	0.00543371	0.00974783	-0.0193373	0.000467084	0.00238702	0.000176119
Non-IMSGC Study Subjects	0.0377159	0.0124581	0.0065947	0.00317228	0.0016447	-9.72044e-05	1.0594e-05
Non-IMSGC Study Subjects	0.0386903	0.0115463	0.00868552	0.0114664	0.00243798	-0.000477721	0.00158629
Non-IMSGC Study Subjects	0.037063	0.0105788	0.00845485	0.00664737	-0.00125854	0.000310565	0.00407764
Non-IMSGC Study Subjects	0.0390039	0.0118384	0.00965337	0.00422933	-0.000937044	0.00176507	0.0017004
Non-IMSGC Study Subjects	0.0378388	0.00974815	0.00783014	0.00488744	-0.000667406	0.00059349	0.00208825
Non-IMSGC Study Subjects	0.0406917	0.0127918	0.00598221	0.0083194	0.0019383	-0.00144632	-0.00298627
Non-IMSGC Study Subjects	0.0399874	0.0112206	0.00636228	0.00533367	4.14477e-05	-0.000849611	0.0029463
Non-IMSGC Study Subjects	0.0413041	0.0127614	0.00879601	0.00777412	-0.00293403	-0.000946416	0.000904275
Non-IMSGC Study Subjects	0.0381364	0.0115165	0.00656364	0.00189642	-0.000508529	0.000192344	-0.000963222
Non-IMSGC Study Subjects	0.0399926	0.0137156	0.00698828	0.00756256	0.000478403	0.00200321	0.000958198
Non-IMSGC Study Subjects	0.0348947	0.0115795	0.00907175	0.00364904	-0.000790218	0.000671957	0.00185643
Non-IMSGC Study Subjects	0.0407116	0.0114469	0.0085918	0.00869128	0.00161918	0.000582576	-0.000265691
Non-IMSGC Study Subjects	0.0333168	0.00432036	0.0103629	-0.00975045	7.51009e-05	0.0025984	-0.00273584
Non-IMSGC Study Subjects	0.0385103	0.00873303	0.00923912	0.00692777	-0.000484071	0.000381535	0.000786087
Non-IMSGC Study Subjects	0.0377041	0.00889965	0.0105552	0.000324856	-0.00189307	0.00298416	0.00125317
Non-IMSGC Study Subjects	0.0403615	0.00629513	0.0077543	-0.00580441	-0.000327851	0.00179297	0.00166715
Non-IMSGC Study Subjects	0.0372107	0.0108616	0.00683641	0.00950299	-0.0026796	-0.0011117	0.000254002
Non-IMSGC Study Subjects	0.0417686	0.00895148	0.00634408	0.00357435	-0.000459794	-0.00232313	0.00310346
Non-IMSGC Study Subjects	0.0322857	0.00691224	0.00727007	-0.0156592	-6.83165e-05	0.00346074	5.51059e-05
Non-IMSGC Study Subjects	0.0400334	0.00907574	0.00815095	-0.00119455	-0.000896336	0.00641413	0.000833457
Non-IMSGC Study Subjects	0.0394218	0.0110719	0.00655986	0.00732821	0.000334493	0.00168972	0.00101504
Non-IMSGC Study Subjects	0.0410394	0.0110994	0.0074959	0.00432917	0.00042495	-0.00274324	-0.000797378
Non-IMSGC Study Subjects	0.0373659	0.0127557	0.0088771	0.0067597	-0.00095281	-0.00111651	-0.00184334
Non-IMSGC Study Subjects	0.0361755	0.0107501	0.00281872	0.00796064	0.000918679	0.00247493	0.00134737
Non-IMSGC Study Subjects	0.038872	0.0113749	0.00942852	0.00375464	-0.00277424	0.000642272	-0.000237027
Non-IMSGC Study Subjects	0.0324445	-0.00176641	0.00955251	-0.0431136	0.00499201	0.00492198	-0.00726639
Non-IMSGC Study Subjects	0.0366992	0.0105816	0.00491681	0.00655889	0.00045905	-0.000102418	-0.00233308
Non-IMSGC Study Subjects	0.0384634	0.0124297	0.00616189	0.00666386	-2.22207e-05	-0.00501745	-0.00350848
Non-IMSGC Study Subjects	0.0407641	0.00968999	0.00723225	0.00895869	-0.00282449	-0.00342908	-0.00249425
Non-IMSGC Study Subjects	0.0387672	0.010299	0.00973393	0.00413799	0.000885321	-0.00128238	-0.000821544
Non-IMSGC Study Subjects	0.0391208	0.0104538	0.00425811	0.00572839	0.00036678	-0.00228037	0.000918343
Non-IMSGC Study Subjects	0.0386423	0.00969987	0.00755382	-0.00228493	0.00188978	-0.000751491	0.00757735
Non-IMSGC Study Subjects	0.0373968	0.00958615	0.00894354	-0.00690281	1.84603e-05	-0.00135954	-0.00210997
Non-IMSGC Study Subjects	0.0354371	0.0107463	0.0102957	0.00480426	-0.00169879	-0.000153805	-0.00258136
Non-IMSGC Study Subjects	0.0346217	0.0133049	0.00745259	0.0072852	-0.000410707	5.31606e-05	-0.00238535
Non-IMSGC Study Subjects	0.0411001	0.011283	0.0066032	0.00374549	0.00260171	-0.000632661	-0.000260809
Non-IMSGC Study Subjects	0.0288838	0.0137453	0.00258306	0.0134621	0.00278523	-0.00132153	0.00128168
Non-IMSGC Study Subjects	0.0373797	0.0110161	0.00910013	0.00471974	0.000720922	-0.000344873	-0.00134316
Non-IMSGC Study Subjects	0.0383373	0.0118953	0.00807677	0.00677937	0.0017733	-6.25348e-05	-0.00218341
Non-IMSGC Study Subjects	0.0384235	0.0102242	0.00714686	0.00920316	-0.00149554	-0.00358634	0.00230766
Non-IMSGC Study Subjects	0.0317977	-0.000791919	0.0112412	-0.0258542	0.00238717	0.00389851	-2.64623e-05
Non-IMSGC Study Subjects	0.0386111	0.0118327	0.00694379	0.00499657	0.000200609	0.00160378	0.00209949
Non-IMSGC Study Subjects	0.0400886	0.011597	0.00873872	0.00737514	-0.000699456	0.000657455	2.72594e-05
Non-IMSGC Study Subjects	0.0346251	0.0100094	0.00483997	-0.0123417	0.00198545	0.00176719	0.00195357
Non-IMSGC Study Subjects	0.0371499	0.00457108	0.00777484	-0.00841971	-0.000699136	0.00612067	-0.00547514
Non-IMSGC Study Subjects	0.0380141	0.0121266	0.00935229	0.00686395	3.31343e-05	-0.00196416	0.00273924
Non-IMSGC Study Subjects	0.0356167	0.01019	0.0053302	-0.00532136	-0.000359931	0.000900596	-0.000834654
Non-IMSGC Study Subjects	0.0373621	0.00696493	0.00595772	0.00464377	0.000936296	0.000529397	0.00128754
Non-IMSGC Study Subjects	0.0319521	0.00646187	0.00853768	-0.0107909	-0.000558661	0.00397839	-0.00112767
Non-IMSGC Study Subjects	0.0372309	0.0095491	0.00787699	0.0058739	0.00111844	-0.00153887	-0.00266966
Non-IMSGC Study Subjects	0.0329695	0.00381619	0.00443099	0.00152306	0.000806067	0.00478082	-0.000141301
Non-IMSGC Study Subjects	0.0424788	0.00989645	0.00586755	0.00941227	0.00142181	0.000345068	0.00098361
Non-IMSGC Study Subjects	0.0390127	0.0115488	0.00520633	0.00660548	-0.00336848	0.00066332	0.00244714
Non-IMSGC Study Subjects	0.0390964	0.0111418	0.00367804	0.00636265	-0.00342128	-0.00308476	-0.000551178
Non-IMSGC Study Subjects	0.031965	0.00206363	0.00973073	-0.0426498	0.00161619	0.00451085	-0.00336214
Non-IMSGC Study Subjects	0.0353912	0.00939785	0.00714444	0.00187437	2.50733e-05	-0.00143771	-0.00477915
Non-IMSGC Study Subjects	0.0387878	0.0125114	0.00885666	0.00255997	0.00139138	0.0014759	0.00109335
Non-IMSGC Study Subjects	0.0277847	-0.00337746	0.00744098	-0.0124424	-0.00105003	0.00132247	-0.000593206
Non-IMSGC Study Subjects	0.0386547	0.00883845	0.00663548	0.00375477	-0.00085512	0.00365104	-0.000508804
Non-IMSGC Study Subjects	0.0377655	0.010976	0.00838872	0.00855691	-0.00254214	-0.00157721	-0.000742662
Non-IMSGC Study Subjects	0.0359427	0.0110594	0.00802711	0.00379686	-0.000217603	0.000116548	-0.00144672
Non-IMSGC Study Subjects	0.0283622	0.00938279	0.00502106	0.000871056	0.00284174	0.000376757	-0.00133907
Non-IMSGC Study Subjects	0.0393793	0.0107833	0.0066787	0.00444562	-0.00229463	-0.000151226	0.00136191
Non-IMSGC Study Subjects	0.0364742	0.00854482	0.00747843	-0.0205319	0.00341172	0.00124446	-0.00351069
Non-IMSGC Study Subjects	0.0415697	0.00972516	0.00875442	0.00406339	-0.00148866	-7.58622e-05	0.00407224
Non-IMSGC Study Subjects	0.0358025	0.010781	0.00831266	0.00871437	-0.00122461	-0.00219446	0.00107841
Non-IMSGC Study Subjects	0.0382228	0.0119009	0.0106829	0.0039916	0.000883019	0.00178829	-0.000500015
Non-IMSGC Study Subjects	0.0377379	0.0101291	0.00713697	0.00425094	-0.000539973	0.00216188	0.00088233
Non-IMSGC Study Subjects	0.0407519	0.0112672	0.00838628	0.00823974	-0.00152714	0.00153287	0.00299507
Non-IMSGC Study Subjects	0.0385413	0.0128707	0.00713057	0.00597306	-0.000818034	-0.000565477	0.00412917
Non-IMSGC Study Subjects	0.039422	0.01273	0.00596024	0.00473928	-0.000652345	-0.00171944	-0.00245888
Non-IMSGC Study Subjects	0.0372601	0.00963115	0.00858831	0.00519352	-0.00318224	-0.00274991	0.00100493
Non-IMSGC Study Subjects	0.0398908	0.0111309	0.00852209	0.00404425	0.00254191	-0.00103649	0.00262309
Non-IMSGC Study Subjects	0.0380974	0.0116839	0.00763682	0.00735962	-0.00159506	-0.00152716	-0.00274777
Non-IMSGC Study Subjects	0.0373223	0.0106631	0.00722495	0.00896548	0.00154686	0.000514947	-0.00201423
Non-IMSGC Study Subjects	0.038162	0.013716	0.00722433	0.00537767	0.00137911	0.00168082	0.00256247
Non-IMSGC Study Subjects	0.0376817	0.012115	0.00653949	0.00524814	0.0010243	0.000381969	-0.00129792
Non-IMSGC Study Subjects	0.0398291	0.0117923	0.00697769	5.7686e-05	0.00140667	-0.00312678	-0.000804003
Non-IMSGC Study Subjects	0.0417256	0.0110153	0.00887749	0.00657712	-9.87386e-05	0.00229357	-0.00201167
Non-IMSGC Study Subjects	0.0404509	0.0123542	0.0100388	0.00687203	0.00105104	-0.00261828	-0.00143176
Non-IMSGC Study Subjects	0.0372582	0.0133431	0.0106483	0.00401625	-0.00147822	-0.00450879	0.00174425
Non-IMSGC Study Subjects	0.0361715	0.00389803	0.00777998	-0.00181843	-0.00179167	0.00206531	-0.00331411
Non-IMSGC Study Subjects	0.0387492	0.0110263	0.00595851	0.00329415	-0.00122385	-0.00183808	-0.00155493
Non-IMSGC Study Subjects	0.0407515	0.0101242	0.00825988	0.00820856	0.00324836	-0.00341625	0.00199668
Non-IMSGC Study Subjects	0.0409585	0.0107309	0.00639076	0.0055447	0.000253602	0.00163283	0.000948772
Non-IMSGC Study Subjects	0.0371194	0.0110242	0.0100931	0.00894647	0.000661006	0.00145076	0.00214637
Non-IMSGC Study Subjects	0.0380536	0.00986989	0.00703996	0.00185458	0.000367175	0.00111487	0.000837098
Non-IMSGC Study Subjects	0.0389729	0.0103465	0.00986066	0.00481862	-0.00138847	-0.00310572	-0.00215634
Non-IMSGC Study Subjects	0.0398471	0.00988806	0.00686498	0.00645882	0.000196597	0.00145593	-0.00112574
Non-IMSGC Study Subjects	0.0380226	0.0133158	0.00811421	0.00233381	-0.00319352	0.000642031	-0.0013238
Non-IMSGC Study Subjects	0.0387553	0.00995459	0.00708861	0.00513732	-0.000317827	-0.00337717	0.00448096
Non-IMSGC Study Subjects	0.0335209	0.0107054	0.0110111	-0.00140103	0.00199863	0.00231289	0.00012676
Non-IMSGC Study Subjects	0.0393049	0.0129957	0.00761687	0.00291991	0.00214444	-0.00253438	0.000233378
Non-IMSGC Study Subjects	0.041416	0.0107205	0.00374782	0.00546595	-0.00165946	-0.00154893	-0.00287842
Non-IMSGC Study Subjects	0.038422	0.00943016	0.00861713	-0.00640727	0.000953308	-8.45094e-05	6.94577e-05
Non-IMSGC Study Subjects	0.0387741	0.0102883	0.00781909	0.00676529	-0.00028246	-0.00111433	-0.000760327
Non-IMSGC Study Subjects	0.0373122	0.00872968	0.00737735	0.00292612	0.000529195	-0.000989689	-0.000924717
Non-IMSGC Study Subjects	0.0298203	0.00575359	-0.000134351	-0.00227236	-0.00365342	-1.72434e-05	0.00202329
Non-IMSGC Study Subjects	0.036921	0.0128428	0.00855682	0.0116201	0.00344606	-0.00425147	-0.000653073
Non-IMSGC Study Subjects	0.0394837	0.0108259	0.00929627	0.00720049	0.000438617	-0.00054072	-0.00037535
Non-IMSGC Study Subjects	0.0350064	0.0130186	0.00743496	0.0159574	0.00238691	-0.0025828	0.000454268
Non-IMSGC Study Subjects	0.0400953	0.0121301	0.00655149	0.00572433	0.000777991	0.00117419	0.000948477
Non-IMSGC Study Subjects	0.0380348	0.00842095	0.00706379	0.000785914	-0.00110613	0.00177722	-0.000899376
Non-IMSGC Study Subjects	0.0371373	0.00826804	0.006236	0.00407053	-0.00226921	0.000193711	0.00128189
Non-IMSGC Study Subjects	0.0396326	0.00869976	0.00638849	0.0105455	0.00103254	-0.00120302	-0.000815566
Non-IMSGC Study Subjects	0.0419181	0.00854893	0.00486614	0.00163732	0.000803977	8.74092e-05	-0.00197744
Non-IMSGC Study Subjects	0.0359252	0.0149369	0.00691263	0.00784515	-0.000719858	-0.00505794	0.0027368
Non-IMSGC Study Subjects	0.0359514	0.0101663	0.00649632	-0.00415502	-0.000323373	0.00291021	-1.84636e-05
Non-IMSGC Study Subjects	0.0378963	0.0105323	0.00787923	0.0071048	-0.000370936	0.000322264	0.00109718
Non-IMSGC Study Subjects	0.0274089	-0.00222674	0.00832437	-0.0422562	0.00360723	0.00924175	-0.00354637
Non-IMSGC Study Subjects	0.0362608	0.010757	0.00710114	0.000966699	0.000711296	-0.000857368	0.00152731
Non-IMSGC Study Subjects	0.0350356	0.0032398	0.003883	-0.0429367	0.00303954	0.00490791	-0.00309702
Non-IMSGC Study Subjects	0.0395679	0.00869245	0.00855488	1.97645e-05	0.000269833	0.00105692	0.00106503
Non-IMSGC Study Subjects	0.0368541	0.00908403	0.00763683	0.00335033	-0.00112741	-0.00418283	-0.0019264
Non-IMSGC Study Subjects	0.0379291	0.00821985	0.00759545	-0.00962172	-0.00212741	0.00167931	0.00115908
Non-IMSGC Study Subjects	0.0357306	0.00921701	0.00936556	0.00508891	0.0010064	-0.000838544	-0.00110541
Non-IMSGC Study Subjects	0.0343266	0.00873506	0.00868168	-0.0143627	0.00131287	0.00169884	-0.00372138
Non-IMSGC Study Subjects	0.0345697	0.0124472	0.00793116	0.00525789	0.000801799	0.00106924	0.000957454
Non-IMSGC Study Subjects	0.0376698	0.012528	0.0118258	0.00739829	-0.00159401	0.000971621	-0.00194432
Non-IMSGC Study Subjects	0.0341705	0.0102183	0.00542411	-0.00866703	0.00239457	0.00325092	0.00277415
Non-IMSGC Study Subjects	0.0381152	0.0113688	0.00677941	0.00710691	0.000436869	-0.00354657	-0.00135968
Non-IMSGC Study Subjects	0.0389081	0.0112208	0.00608751	0.0023802	-0.00224316	-0.00256753	-0.000389
Non-IMSGC Study Subjects	0.037584	0.0107393	0.00803258	0.00506073	0.00267873	0.000446081	0.000944683
Non-IMSGC Study Subjects	0.0397168	0.0141232	0.0102483	0.00288476	-0.00171257	-0.00150121	0.00174205
Non-IMSGC Study Subjects	0.029065	0.00359517	0.00741447	-0.0403242	0.00356092	0.00888415	-0.000944488
Non-IMSGC Study Subjects	0.0388207	0.00794975	0.00656716	0.00441527	0.00185832	-0.00303386	0.000189618
Non-IMSGC Study Subjects	0.0413024	0.00900535	0.00822988	0.00489981	-0.000494441	0.00269994	0.000109311
Non-IMSGC Study Subjects	0.0375449	0.0145745	0.0122918	0.00493582	0.000866253	0.00170556	0.000667258
Non-IMSGC Study Subjects	0.0396072	0.0101922	0.00531795	0.00428533	-0.000570028	0.00100477	0.00297184
Non-IMSGC Study Subjects	0.0370287	0.0151563	0.00753029	0.00222449	-0.00201041	-0.00578583	0.000744891
Non-IMSGC Study Subjects	0.0375236	0.0138665	0.0100746	0.00474163	-0.000145834	-0.00126598	0.00114714
Non-IMSGC Study Subjects	0.0360159	0.0115541	0.00446092	0.00381067	-0.000340126	6.77518e-05	-0.0023804
Non-IMSGC Study Subjects	0.0360204	0.00706551	0.00715888	-0.00432093	0.000211541	0.00170157	-0.00103388
Non-IMSGC Study Subjects	0.0355206	0.0135164	0.00785322	0.00928455	-0.00186695	-0.00139295	0.000940934
Non-IMSGC Study Subjects	0.0353016	0.0126503	0.00717433	-0.00219167	0.00048875	0.00631747	-0.00125635
Non-IMSGC Study Subjects	0.038928	0.0149405	0.00718676	0.0063864	0.00344644	-0.000485203	0.00102798
Non-IMSGC Study Subjects	0.0358712	0.0110117	0.0110033	0.00745799	-0.00225662	-0.00233478	0.00352089
Non-IMSGC Study Subjects	0.0365535	0.00948762	0.0100594	-0.000589798	-0.000113442	0.00437427	-0.00600993
Non-IMSGC Study Subjects	0.0384759	0.00837483	0.00783238	0.00551734	0.00112389	0.000257001	-0.0027469
Non-IMSGC Study Subjects	0.03579	0.00807593	0.00517295	-0.00679526	-0.00113928	-0.000775466	0.000477902
Non-IMSGC Study Subjects	0.0331958	0.00515473	0.00647555	-0.0245938	0.00254114	0.00535948	0.000750933
Non-IMSGC Study Subjects	0.0307296	0.000578653	0.0100825	-0.0381447	0.00417505	0.00819696	-0.00176881
Non-IMSGC Study Subjects	0.0374568	0.0075778	0.009114	0.000285712	0.00229697	-0.000188747	0.000700905
Non-IMSGC Study Subjects	0.0361721	0.0138941	0.00656085	0.00222891	0.000546623	-0.00380371	-0.00118164
Non-IMSGC Study Subjects	0.0383595	0.00842434	0.00772647	-0.0165374	0.00137828	0.00211171	-0.00555034
Non-IMSGC Study Subjects	0.0367296	0.00334131	0.00801167	-0.0131129	0.000440294	0.00838644	-0.00497299
Non-IMSGC Study Subjects	0.0379607	0.0086614	0.0055112	-0.00307531	0.000742471	0.00236133	-0.00122613
Non-IMSGC Study Subjects	0.034567	0.00849734	0.00649547	-0.0171407	-0.000950986	0.00383795	-0.00481732
Non-IMSGC Study Subjects	0.0376759	0.00837792	0.0113645	-0.00724369	0.000942277	0.00177814	-0.0032138
Non-IMSGC Study Subjects	0.0416845	0.0129057	0.00618091	-0.000988658	-0.00271675	0.000858822	0.000915152
Non-IMSGC Study Subjects	0.0364144	0.0108615	0.00572365	0.00453026	-0.000628063	0.000420594	-0.00166632
Non-IMSGC Study Subjects	0.0379182	0.0154977	0.0117367	0.00409168	0.00125437	-0.000809727	-0.00070914
Non-IMSGC Study Subjects	0.0422325	0.00949711	0.00747064	0.00424185	-0.00202058	-0.00155486	6.06019e-05
Non-IMSGC Study Subjects	0.0398344	0.0112672	0.00634161	0.00830241	-3.98934e-05	-0.00604194	0.00188664
Non-IMSGC Study Subjects	0.0384095	0.0106316	0.00775453	0.00794247	-0.00175199	-0.00103664	0.000828637
Non-IMSGC Study Subjects	0.038538	0.0128295	0.00941261	0.00586988	-0.00113526	-0.00303848	0.000846478
Non-IMSGC Study Subjects	0.0386294	0.0121034	0.00700377	0.0113905	0.0031575	-0.00117984	0.00353437
Non-IMSGC Study Subjects	0.040096	0.0139795	0.00713013	0.00264336	0.00195718	-0.00348492	-0.00182559
Non-IMSGC Study Subjects	0.0370724	0.0124281	0.00596499	0.00244342	-0.000815192	0.00207376	0.00150863
Non-IMSGC Study Subjects	0.0346095	0.00473407	0.00714292	-0.010012	0.00213749	0.00620693	-0.00406081
Non-IMSGC Study Subjects	0.0382117	0.0140772	0.00627201	0.00612166	0.00366144	-5.81596e-05	-0.00110119
Non-IMSGC Study Subjects	0.0353647	0.0120661	0.00652632	-0.00171472	-0.00250881	-0.00014433	-0.000278931
Non-IMSGC Study Subjects	0.0386007	0.0121227	0.00657759	0.00137239	0.00153647	0.000940605	-0.000170732
Non-IMSGC Study Subjects	0.0342873	0.00473287	0.0095929	-0.0189948	-0.000935942	0.00359122	-0.00570132
Non-IMSGC Study Subjects	0.0388016	0.0102204	0.00724081	0.00689531	0.0019504	-0.000285525	-0.00215626
Non-IMSGC Study Subjects	0.0402679	0.012831	0.00574786	0.00337609	0.00241598	-0.00136436	0.000245736
Non-IMSGC Study Subjects	0.0395556	0.0112554	0.00819708	0.00302307	-0.0025594	-0.00178275	-0.00104408
Non-IMSGC Study Subjects	0.0379768	0.00803537	0.00562515	-0.00579215	0.00239086	0.000754285	0.000165301
Non-IMSGC Study Subjects	0.0369355	0.0103782	0.00839445	0.00722663	-0.00220706	0.00305899	-0.000396463
Non-IMSGC Study Subjects	0.0364473	0.00723218	0.00952552	-0.0160968	-0.00229212	-0.00267679	0.00159276
Non-IMSGC Study Subjects	0.0381036	0.0132293	0.00575663	0.00507906	-0.000461278	-0.000671675	0.00139879
Non-IMSGC Study Subjects	0.0368831	0.0111224	0.00645632	0.00652449	-0.000357459	-0.00175453	-0.00294189
Non-IMSGC Study Subjects	0.0355272	0.00917765	0.00535891	-0.0164944	0.00144587	0.00412883	-0.00509157
Non-IMSGC Study Subjects	0.0354493	0.0131995	0.00694597	0.000668081	-0.00253974	-0.000167212	-0.00144341
Non-IMSGC Study Subjects	0.0374516	0.0112646	0.0103778	0.00546055	0.0013577	-0.00191268	-0.000425072
Non-IMSGC Study Subjects	0.036234	0.011595	0.00998608	0.00666563	0.00231117	-0.00130718	-0.000350888
Non-IMSGC Study Subjects	0.0287406	0.000115388	0.0102503	-0.0403777	0.00276294	0.00837371	-0.00254398
Non-IMSGC Study Subjects	0.039178	0.0136128	0.0070318	0.00490139	-0.00207488	-0.00264266	-0.00128668
Non-IMSGC Study Subjects	0.0393322	0.0099576	0.00675495	0.00200837	-0.00181195	0.00161105	-0.000239897
Non-IMSGC Study Subjects	0.0385338	0.0124398	0.00823637	0.00739035	-0.00180672	0.000852917	-0.00120195
Non-IMSGC Study Subjects	0.0350594	0.0131862	0.00622421	0.00376968	-0.00260279	0.000593604	0.00146889
Non-IMSGC Study Subjects	0.0413471	0.0104877	0.0106724	0.00602192	0.000572189	0.0013369	0.00119279
Non-IMSGC Study Subjects	0.0410955	0.0118263	0.00605654	0.00771493	-4.77662e-06	0.000390292	-0.000145505
Non-IMSGC Study Subjects	0.0389682	0.0103132	0.00673218	0.00498375	-0.00262349	0.000210886	0.000785309
Non-IMSGC Study Subjects	0.0390242	0.0125791	0.00988834	0.00462502	-0.00576943	0.00132901	0.00187619
Non-IMSGC Study Subjects	0.0351264	0.0108774	0.00751575	0.00386864	0.00185775	-0.00111139	-0.00144585
Non-IMSGC Study Subjects	0.0396592	0.0130207	0.00856897	0.0050016	4.52637e-05	-0.00025749	-0.00240914
Non-IMSGC Study Subjects	0.036509	0.0133128	0.00918474	0.00575164	0.000264255	-0.00206831	0.00062598
Non-IMSGC Study Subjects	0.0401973	0.0118355	0.00962185	0.00758315	0.00051242	0.00180143	-0.00209921
Non-IMSGC Study Subjects	0.035904	0.0106797	0.00984055	0.000936469	-0.00160086	-5.79056e-05	-0.00329463
Non-IMSGC Study Subjects	0.0395772	0.0137901	0.0073098	-0.00179966	0.00459372	-0.00326668	0.00118997
Non-IMSGC Study Subjects	0.0367768	0.00577621	0.00972857	-0.0157876	0.00370962	0.00407362	0.00274991
Non-IMSGC Study Subjects	0.0365518	0.0118928	0.0078763	0.00348227	-0.00300198	0.00114901	0.00204586
Non-IMSGC Study Subjects	0.0366763	0.0122148	0.00599716	0.00257277	0.00366861	-0.00113559	-0.00132076
Non-IMSGC Study Subjects	0.0365288	0.00802916	0.00949533	-0.00147559	-0.000987518	0.00502918	8.47777e-05
Non-IMSGC Study Subjects	0.0398404	0.0108643	0.00559271	0.00450287	0.00173471	0.000145231	-0.000711614
Non-IMSGC Study Subjects	0.036048	0.0105422	0.00845126	0.00805403	-0.00110979	-0.00159622	-0.00162063
Non-IMSGC Study Subjects	0.0390769	0.0119477	0.00677125	-0.00224557	0.000570605	0.00560576	-0.0018554
Non-IMSGC Study Subjects	0.0362689	0.0127439	0.00967086	0.00104524	-0.000627952	8.81091e-05	0.000670003
Non-IMSGC Study Subjects	0.0373776	0.0135455	0.0081067	0.00329266	0.00201279	0.00110675	-0.000370057
Non-IMSGC Study Subjects	0.0334247	0.00405744	0.0080976	-0.0217768	0.00296681	-0.000772708	0.000965462
Non-IMSGC Study Subjects	0.0411076	0.0126868	0.00602984	0.00477556	0.0012755	0.00145094	-0.00155451
Non-IMSGC Study Subjects	0.0382777	0.00918272	0.0069521	0.000119975	0.000265103	0.00286474	0.000615744
Non-IMSGC Study Subjects	0.039725	0.0132089	0.00746584	0.00833533	0.00088425	0.00343214	-0.000762584
Non-IMSGC Study Subjects	0.0347063	0.0116218	0.00692288	0.00358201	-0.00144159	-0.00348937	8.33314e-06
Non-IMSGC Study Subjects	0.0379629	0.0108048	0.0100092	0.00607424	0.00173396	0.00210886	-0.00232239
Non-IMSGC Study Subjects	0.0382874	0.0112015	0.00626136	0.00935441	-0.00136443	-2.45096e-05	-0.000894712
Non-IMSGC Study Subjects	0.0383765	0.0114702	0.0100142	0.00819475	0.00121953	0.00131994	-0.000937727
Non-IMSGC Study Subjects	0.0362744	0.00355045	0.00970385	-0.0288873	-0.00202724	0.000567111	-0.00150248
Non-IMSGC Study Subjects	0.0323208	0.00935503	0.0112008	-0.0245401	0.00251277	0.00042744	-0.0022216
Non-IMSGC Study Subjects	0.0364747	0.0101816	0.00907482	0.00990393	0.00277956	-0.00209245	0.0026474
Non-IMSGC Study Subjects	0.0419638	0.013972	0.00713747	0.00269278	0.00360928	0.000537815	-0.00213526
Non-IMSGC Study Subjects	0.0401846	0.0147769	0.00694761	0.00748899	0.000612447	0.0010683	8.82297e-06
Non-IMSGC Study Subjects	0.0338859	0.0127458	0.0069882	0.000606439	0.00179492	-0.000859313	-0.00112241
Non-IMSGC Study Subjects	0.0386044	0.00769887	0.00809795	-0.00182797	0.00046882	0.00398891	-0.00242138
Non-IMSGC Study Subjects	0.034396	0.00998643	0.00770828	0.00323916	0.000706597	0.000521607	0.00247028
Non-IMSGC Study Subjects	0.0345227	0.0144058	0.00795287	0.00878004	0.00100897	0.00163507	8.84326e-05
Non-IMSGC Study Subjects	0.0365212	0.00811478	0.00671619	-0.0153847	0.000398279	0.00147925	-0.00525052
Non-IMSGC Study Subjects	0.037166	0.0114579	0.00800653	0.000464689	-0.000603156	-0.00184297	0.00252521
Non-IMSGC Study Subjects	0.0399828	0.0130646	0.00579535	0.00386839	0.000655811	-0.000730227	-0.000634275
Non-IMSGC Study Subjects	0.0388864	0.00863289	0.0114235	1.89534e-05	-0.00114671	-0.00211444	-0.00353833
Non-IMSGC Study Subjects	0.0381823	0.0080002	0.00710352	1.24867e-05	0.000250518	8.27298e-05	-0.00116294
Non-IMSGC Study Subjects	0.0364585	0.0129248	0.00834268	0.00326039	-0.00158799	0.000611179	0.00057355
Non-IMSGC Study Subjects	0.0374715	0.00911972	0.00849039	-0.0209434	0.000644765	0.00632822	-0.000712694
Non-IMSGC Study Subjects	0.0415148	0.0121221	0.00860319	0.00737712	-0.00365835	0.000213427	-0.00025045
Non-IMSGC Study Subjects	0.0395901	0.0133267	0.0102684	0.00440554	-0.000297332	-0.00135365	0.000431776
Non-IMSGC Study Subjects	0.040099	0.0115451	0.00786856	0.00434163	-0.000433338	9.82025e-05	0.000723269
Non-IMSGC Study Subjects	0.0378671	0.0123731	0.00805452	0.00736676	0.000232996	-0.000604164	-0.00263181
Non-IMSGC Study Subjects	0.036298	0.01135	0.00731894	0.00405545	0.00211269	0.00291548	0.0012782
Non-IMSGC Study Subjects	0.0430072	0.0117036	0.00619988	0.00847095	0.000579932	0.0019108	0.00295714
Non-IMSGC Study Subjects	0.0374337	0.0100398	0.0104559	-0.000607183	0.000639221	0.00163067	7.42474e-05
Non-IMSGC Study Subjects	0.0404764	0.00733421	0.00937602	0.00625429	0.00178873	0.00134872	-0.000438778
Non-IMSGC Study Subjects	0.0378581	0.00993055	0.00535167	0.00381744	0.00380555	-0.002022	-0.00123455
Non-IMSGC Study Subjects	0.0382281	0.0129901	0.00576314	0.00683444	0.00036678	-0.000236783	-0.000399715
Non-IMSGC Study Subjects	0.0396488	0.0113324	0.00695521	0.00748069	-0.000445845	-0.00129215	-0.0013815
Non-IMSGC Study Subjects	0.0368674	0.0113648	0.00948488	0.00528838	0.000463606	0.00171341	-0.00241637
Non-IMSGC Study Subjects	0.0384201	0.0138011	0.00789535	0.0049031	0.0011505	-0.000397304	0.0012086
Non-IMSGC Study Subjects	0.0405509	0.00597397	0.00847399	-0.0027134	0.000427731	0.00231311	-0.00121096
Non-IMSGC Study Subjects	0.0390478	0.011579	0.0101333	0.00422894	0.00277454	-0.00170758	0.00394941
Non-IMSGC Study Subjects	0.037622	0.0120377	0.0078907	0.00779619	0.00142125	-0.000775504	0.00111945
Non-IMSGC Study Subjects	0.0313438	0.000184579	0.00698552	-0.0381851	-0.000856706	0.00493826	-0.00118597
Non-IMSGC Study Subjects	0.0379269	0.0103141	0.00708245	0.00251332	0.00109131	-0.00115118	-0.000170326
Non-IMSGC Study Subjects	0.0413875	0.0118899	0.00699865	0.00201006	-0.00120895	-0.000202672	0.000836483
Non-IMSGC Study Subjects	0.0372539	0.0123998	0.0074437	0.000314797	0.000897175	0.00138657	0.000812903
Non-IMSGC Study Subjects	0.0387184	0.0111684	0.00919952	0.00504428	0.000796442	-0.00352191	0.00227016
Non-IMSGC Study Subjects	0.0330874	0.00754099	0.0104789	-0.0151748	0.000670342	0.00389548	0.00229767
Non-IMSGC Study Subjects	0.0364488	0.00991241	0.00678085	0.0058726	0.00116764	-0.00131443	0.000154377
Non-IMSGC Study Subjects	0.0392339	0.00977935	0.00774189	0.00497074	-0.000528916	-0.000364237	-6.18752e-05
Non-IMSGC Study Subjects	0.0385951	0.0124571	0.00894502	0.00890651	0.00196847	-0.0026501	-0.00182968
Non-IMSGC Study Subjects	0.0390493	0.0115887	0.00656891	0.00611623	0.000521142	0.00253274	0.00208479
Non-IMSGC Study Subjects	0.0353665	0.0132976	0.00842484	0.00570307	-0.000467654	-0.00175688	0.00106469
Non-IMSGC Study Subjects	0.0414549	0.0105924	0.0113751	0.00703636	-9.78067e-05	0.000318238	0.00209107
Non-IMSGC Study Subjects	0.0394713	0.0132423	0.00656134	0.00858702	-0.00538734	-0.0044442	-0.00263079
Non-IMSGC Study Subjects	0.021109	0.010534	-0.00837625	0.00499067	-0.00101887	0.00148554	-0.000657069
Non-IMSGC Study Subjects	0.0360939	0.0139464	0.00796237	0.00543787	0.000777162	-0.000227553	0.00296896
Non-IMSGC Study Subjects	0.0407149	0.00829676	0.00666615	0.00791177	8.19676e-05	-0.00357197	-0.000520898
Non-IMSGC Study Subjects	0.039366	0.0128102	0.00844698	0.00676113	0.00202439	-0.00197348	-0.000684439
Non-IMSGC Study Subjects	0.0399208	0.0101183	0.00775178	0.00478524	0.000632887	0.001094	0.000298272
Non-IMSGC Study Subjects	0.0375723	0.0112382	0.00892731	0.00580451	0.000949232	-0.000486022	0.00109696
Non-IMSGC Study Subjects	0.0310732	0.00272904	0.0092322	-0.0385009	0.00215143	0.0057254	0.000415403
Non-IMSGC Study Subjects	0.0326186	0.000777811	0.00847724	-0.0438736	0.00484305	0.00326492	0.00030744
Non-IMSGC Study Subjects	0.0382545	0.011257	0.0100772	0.00875793	-0.000246746	-0.00275432	0.00187848
Non-IMSGC Study Subjects	0.0374341	0.0106904	0.00697385	-0.0114544	0.00155541	0.00419282	0.000488754
Non-IMSGC Study Subjects	0.039683	0.0133271	0.00929947	0.0100339	-0.00278376	0.00234345	0.00143285
Non-IMSGC Study Subjects	0.0348443	0.00510722	0.00762577	-0.0158486	-0.000178814	0.00424435	0.00155649
Non-IMSGC Study Subjects	0.0398823	0.0131864	0.00700662	0.00142705	-0.000330094	0.00226422	0.00271688
Non-IMSGC Study Subjects	0.0389625	0.0123195	0.00927041	0.0067047	-0.000847042	-0.00153476	0.00089734
Non-IMSGC Study Subjects	0.0370688	0.0105524	0.0102072	-0.00107744	-0.000709849	0.00546792	-0.000855116
Non-IMSGC Study Subjects	0.0369766	0.0086103	0.00612316	0.00207088	0.00341021	0.00233826	0.00098378
Non-IMSGC Study Subjects	0.0374795	0.0116329	0.00610657	0.00635694	-0.000802243	-0.00356351	-0.000980185
Non-IMSGC Study Subjects	0.0395923	0.0131688	0.00515219	0.00111955	-0.00289553	0.000398231	0.00111993
Non-IMSGC Study Subjects	0.0278463	0.0114625	-0.00460795	0.00839971	0.000428948	-0.00118262	-0.00186808
Non-IMSGC Study Subjects	0.0418663	0.012921	0.00639722	0.00423697	0.00266448	-0.00292479	-0.000718385
Non-IMSGC Study Subjects	0.0348689	0.0139105	0.00582678	0.0054387	0.000832184	-0.00137996	0.0036429
Non-IMSGC Study Subjects	0.0346648	0.0125566	0.00954418	0.0058677	-0.000449477	0.000487566	3.5158e-05
Non-IMSGC Study Subjects	0.0413011	0.0131563	0.00848492	0.00746372	0.00118068	-0.000870334	-0.00373672
Non-IMSGC Study Subjects	0.0196468	-0.000958066	0.0044065	-0.030744	0.000822518	-0.0138958	0.0102757
Non-IMSGC Study Subjects	0.0288873	0.0138452	-0.00123957	0.00166982	2.92572e-05	0.000518335	-0.00172523
Non-IMSGC Study Subjects	0.036049	0.00856749	0.00739409	0.00287745	-0.00220411	-0.0017379	-0.000251861
Non-IMSGC Study Subjects	0.0377665	0.0138752	0.00682899	0.0075472	-0.00135302	-0.00162457	0.00285837
Non-IMSGC Study Subjects	0.0403548	0.0158903	0.0130061	0.00933728	-0.00109166	-0.000971	0.000151157
Non-IMSGC Study Subjects	0.0366122	0.0123324	0.013449	0.00884142	0.000659644	-5.96733e-05	-9.32375e-05
Non-IMSGC Study Subjects	0.0390453	0.0102519	0.00860124	0.0141836	-0.00303035	-0.00106898	-0.00133305
Non-IMSGC Study Subjects	0.0390184	0.0117455	0.00765525	0.0037279	-0.000753773	-0.00179	0.000907111
Non-IMSGC Study Subjects	0.0220952	0.0130474	0.00371338	0.000886507	-0.00276913	-0.00083316	-0.00356867
Non-IMSGC Study Subjects	0.0371684	0.00662366	0.0091496	-0.00419263	0.000248791	0.00311009	-0.00368599
Non-IMSGC Study Subjects	0.0335625	0.0135776	0.0105654	0.0064974	-0.00152344	0.000112622	0.000713116
Non-IMSGC Study Subjects	0.0349734	0.0125691	0.00592766	0.00459007	-0.00124852	-0.0025085	7.90101e-05
Non-IMSGC Study Subjects	0.0358076	0.0104831	0.00649708	0.00415269	0.000422193	-0.00179431	0.00207728
Non-IMSGC Study Subjects	0.0378727	0.0118348	0.00823887	0.00112224	0.00301852	-0.000410502	-0.000576835
Non-IMSGC Study Subjects	0.0385066	0.00846908	0.0109708	-0.00312994	4.40413e-05	0.00047711	0.000160208
Non-IMSGC Study Subjects	0.037697	0.0127911	0.00412888	0.00861883	-0.00104657	0.000949684	-0.00331054
Non-IMSGC Study Subjects	0.0384678	0.00817089	0.0116925	-0.00433869	-0.000880233	-0.00219348	-0.000181095
Non-IMSGC Study Subjects	0.0392481	0.0134171	0.00947431	0.00666089	0.000331301	-0.000824571	0.00221249
Non-IMSGC Study Subjects	0.0361325	0.0128167	0.00720929	0.0049377	0.000225242	-0.00179638	-0.00243253
Non-IMSGC Study Subjects	0.0369058	0.0112557	0.00742448	0.00697974	-0.00257079	5.28518e-05	-0.00177678
Non-IMSGC Study Subjects	0.0400289	0.00993182	0.00914833	0.00886892	0.00160487	0.00385581	-0.000485739
Non-IMSGC Study Subjects	0.0401774	0.0118533	0.00782823	0.0073232	0.00173246	-0.00313647	0.00158593
Non-IMSGC Study Subjects	0.0274109	0.00191673	-0.00516226	0.000332659	0.00122595	-0.00145528	-0.00520166
Non-IMSGC Study Subjects	0.0298021	0.00595878	0.00876058	-0.0396439	-0.000656115	0.00534009	-0.00497317
Non-IMSGC Study Subjects	0.0356669	0.0109917	0.0113777	0.00544866	0.00017396	0.00364566	0.000259322
Non-IMSGC Study Subjects	0.0388627	0.0122569	0.00894885	0.00593546	0.000545513	-0.00211238	0.000287816
Non-IMSGC Study Subjects	0.0379801	0.0126517	0.00729862	0.0029003	-0.000219232	0.0014638	0.00122583
Non-IMSGC Study Subjects	0.0373974	0.013173	0.00536289	0.00308186	-0.00121236	0.000549928	-0.00265668
Non-IMSGC Study Subjects	0.0390775	0.0146008	0.00869452	0.00667546	-0.000938004	-0.00333447	-0.00154981
Non-IMSGC Study Subjects	0.0297546	0.00399732	0.0121023	-0.0381853	0.00259017	0.00743748	0.000846265
Non-IMSGC Study Subjects	0.0409037	0.00987681	0.00653313	0.00359013	-0.00182089	0.00126821	-0.00252838
Non-IMSGC Study Subjects	0.0363778	0.012582	0.00538364	0.0057936	0.00162295	0.000589352	0.00238498
Non-IMSGC Study Subjects	0.0331881	0.00574381	0.00776526	-0.0162471	0.00116039	0.00289881	-0.00403038
Non-IMSGC Study Subjects	0.0386685	0.0139948	0.00601466	0.00701991	0.0021352	0.00363573	-9.01141e-05
Non-IMSGC Study Subjects	0.0396517	0.0124566	0.00541228	0.00592784	-0.000777639	-0.00139704	0.0019534
Non-IMSGC Study Subjects	0.0353669	0.0093141	0.0078352	0.00799937	0.002134	6.43036e-05	-9.07136e-05
Non-IMSGC Study Subjects	0.037661	0.00749961	0.00940109	0.00587902	0.000750449	-0.00140369	-0.00381837
Non-IMSGC Study Subjects	0.0329575	0.00830023	0.00678788	0.00851439	-0.00147407	-0.00520898	0.00117903
Non-IMSGC Study Subjects	0.039675	0.0107412	0.00479985	0.00672281	0.00162998	0.00173962	-0.0022189
Non-IMSGC Study Subjects	0.0366599	0.0112139	0.00568626	0.00897424	0.00117682	-0.00313641	0.000949096
Non-IMSGC Study Subjects	0.0341798	0.0033318	0.00772928	-0.0165579	0.00120898	0.0022756	-0.00275141
Non-IMSGC Study Subjects	0.0391199	0.0112346	0.0087152	-0.000206832	0.00156393	0.00318235	-0.00373855
Non-IMSGC Study Subjects	0.0363674	0.00945435	0.00956831	-0.00768919	0.000582314	-0.00197724	0.00230307
Non-IMSGC Study Subjects	0.036268	0.011963	0.0078111	0.0064611	-0.00238732	0.00189353	0.00124367
Non-IMSGC Study Subjects	0.0399612	0.0110124	0.00940873	0.00191539	-0.00132983	-0.000291912	0.000782929
Non-IMSGC Study Subjects	0.0396239	0.0130121	0.00612292	0.00611498	-0.000645223	-0.000897104	0.000577948
Non-IMSGC Study Subjects	0.0370521	0.0104055	0.00806558	0.00355323	-0.00271594	-0.00143408	0.000114894
Non-IMSGC Study Subjects	0.0398291	0.00855991	0.00651424	0.0051956	5.72181e-05	-0.00270526	-0.000216031
Non-IMSGC Study Subjects	0.036836	0.0108549	0.00328122	0.0079341	-0.00254441	-0.000763211	-0.000173802
Non-IMSGC Study Subjects	0.0371966	0.0121907	0.00857954	0.00265155	-0.000503969	0.000679919	0.00289833
Non-IMSGC Study Subjects	0.0399641	0.01289	0.00816789	0.00626297	-0.00174872	0.000127346	0.00206621
Non-IMSGC Study Subjects	0.0378998	0.0123998	0.00657824	0.00174279	-0.000786221	0.000410417	-0.00154647
Non-IMSGC Study Subjects	0.0377196	0.00998546	0.00762886	-0.00801341	0.00225511	-0.000835312	-0.0018544
Non-IMSGC Study Subjects	0.0379839	0.01019	0.00821178	0.00156663	0.00107601	-0.00339746	0.00160597
Non-IMSGC Study Subjects	0.0375268	0.011701	0.00958915	0.00899279	0.00105483	0.000810241	0.000843383
Non-IMSGC Study Subjects	0.0375416	0.0109569	0.00823083	0.00630875	-0.00171696	-0.00252851	-0.00322544
Non-IMSGC Study Subjects	0.0410897	0.0075472	0.00687627	0.00289672	0.00167568	0.00120025	0.00011246
Non-IMSGC Study Subjects	0.0403913	0.012323	0.00548339	0.00712469	0.00116549	-0.000672532	-0.000626595
Non-IMSGC Study Subjects	0.0369346	0.0109321	0.00534517	0.00950671	2.82899e-05	-0.00141653	0.00219854
Non-IMSGC Study Subjects	0.0387587	0.00919832	0.0069656	0.00356156	0.00237769	-0.00166946	-0.00013796
Non-IMSGC Study Subjects	0.0387	0.0121551	0.0062563	0.00735005	-0.00149191	-0.00205042	-0.000435985
Non-IMSGC Study Subjects	0.0379278	0.0096901	0.00886466	0.0049548	0.0028475	-0.00206712	0.000208272
Non-IMSGC Study Subjects	0.0364018	0.0104665	0.00737714	0.00650045	0.000466543	0.00268678	0.00087525
Non-IMSGC Study Subjects	0.0331278	0.00737797	0.00816568	-0.0141888	0.00267033	0.00436903	-0.000564303
Non-IMSGC Study Subjects	0.035422	0.0104275	0.00931748	0.00895741	-0.0021738	-0.000628143	-0.00253014
Non-IMSGC Study Subjects	0.0340347	0.00637453	0.00839161	-0.0117234	0.00080844	0.00074636	0.00169726
Non-IMSGC Study Subjects	0.0393525	0.0126885	0.00709513	-0.00450491	0.00206417	-0.00113884	-0.00139391
Non-IMSGC Study Subjects	0.0375588	0.00994443	0.00915581	0.00560281	-0.000147976	-0.00186225	0.000665728
Non-IMSGC Study Subjects	0.0408121	0.00975656	0.010082	0.00694946	0.00132961	-0.00127241	0.000353225
Non-IMSGC Study Subjects	0.0393846	0.0117792	0.00903985	0.00974764	-0.000432939	-0.000975578	0.00167122
Non-IMSGC Study Subjects	0.0388414	0.0136204	0.0101449	0.00331689	0.00218	-0.000599655	-0.00220377
Non-IMSGC Study Subjects	0.0339425	0.00872178	0.00662756	0.000271809	8.78992e-06	-0.00219457	-0.000884663
Non-IMSGC Study Subjects	0.0386423	0.0100604	0.00722518	0.00468332	-0.000803324	0.00241251	0.000537163
Non-IMSGC Study Subjects	0.0403172	0.0127269	0.00700487	0.00594814	9.78869e-05	-0.00101011	-0.000576181
Non-IMSGC Study Subjects	0.0387472	0.0153979	0.0121812	0.00585749	0.000177342	0.00220252	-0.00136196
Non-IMSGC Study Subjects	0.043046	0.0120784	0.00821054	0.0110949	-0.00108792	0.000218344	0.000688948
Non-IMSGC Study Subjects	0.0391151	0.010246	0.00633257	0.00582257	1.82015e-05	-0.00111182	-0.000421043
Non-IMSGC Study Subjects	0.0371213	0.0032469	0.00673766	-0.0110252	0.00222174	0.00666595	-0.00896544
Non-IMSGC Study Subjects	0.0381968	0.0101694	0.00888605	0.00413535	0.00149542	-0.000581056	-0.0039778
Non-IMSGC Study Subjects	0.0393753	0.0127065	0.00642918	0.00499595	0.000609476	-0.00371133	0.0018577
Non-IMSGC Study Subjects	0.0392391	0.0110231	0.00660686	0.00508817	-0.00050882	0.000949009	-0.00279006
Non-IMSGC Study Subjects	0.0374472	0.0143846	0.00741076	0.00683116	-0.00122208	-0.000576182	-0.000908722
Non-IMSGC Study Subjects	0.0395156	0.00826311	0.00616475	-0.00416648	-0.00265411	0.00261563	-0.00212123
Non-IMSGC Study Subjects	0.0377603	0.0118939	0.00796799	0.00434627	-0.000177434	0.00100112	0.000751553
Non-IMSGC Study Subjects	0.0300367	0.0141107	0.0102038	0.00319517	-0.000441204	-0.00103099	-0.00145932
Non-IMSGC Study Subjects	0.0385156	0.0109693	0.00768776	0.000213059	0.00122703	0.00452367	-0.00337754
Non-IMSGC Study Subjects	0.0364898	0.011331	0.00814477	-0.00320944	-0.000689092	0.00265374	-0.00109613
Non-IMSGC Study Subjects	0.0374422	0.0117941	0.00728943	0.00927511	0.00357951	-0.000572884	0.00211417
Non-IMSGC Study Subjects	0.0392756	0.0101293	0.00786433	0.00585547	0.000873942	-0.00164321	0.00356188
Non-IMSGC Study Subjects	0.0375353	0.00573811	0.00970848	-0.00925436	0.00311654	0.00094998	-0.000116303
Non-IMSGC Study Subjects	0.0391546	0.0116662	0.00761025	0.00323561	0.00309357	0.00038104	-0.000307171
Non-IMSGC Study Subjects	0.0417967	0.0142074	0.00687427	0.00607091	-0.000317161	-0.00143754	-0.00112172
Non-IMSGC Study Subjects	0.0400933	0.0129766	0.00842867	0.00566568	0.00113448	0.000919341	0.00287262
Non-IMSGC Study Subjects	0.0389033	0.00826905	0.00704632	0.00642791	-0.000163216	0.00174851	0.000708633
Non-IMSGC Study Subjects	0.0277983	0.0112466	-0.00312431	0.00168405	0.0011193	0.000308179	0.00150061
Non-IMSGC Study Subjects	0.0359016	0.0110463	0.00814606	0.00585747	0.000108611	-0.00395327	-0.00221827
Non-IMSGC Study Subjects	0.037333	0.0134674	0.00939573	0.00658435	-0.000106595	0.00226177	0.00124063
Non-IMSGC Study Subjects	0.0407563	0.0116966	0.00639454	-0.00316467	-0.000570072	-0.00019046	-0.00312888
Non-IMSGC Study Subjects	0.0404296	0.00977428	0.00890629	0.00810041	0.0018137	-0.00356798	-0.00124044
Non-IMSGC Study Subjects	0.0376954	0.0107053	0.0075743	0.00574572	-0.00075134	-0.00286617	-0.000106316
Non-IMSGC Study Subjects	0.0376499	0.0135713	0.00739495	0.00669022	0.000432303	-0.00289018	0.00104902
Non-IMSGC Study Subjects	0.034044	0.0106436	0.00963082	0.00452176	-0.00100703	0.00151097	0.00316765
Non-IMSGC Study Subjects	0.0432064	0.0117214	0.00892617	0.00508923	-0.00103187	0.000747769	0.00185945
Non-IMSGC Study Subjects	0.0397908	0.0104563	0.00760171	0.00314756	-0.0033727	0.00374711	-0.00200135
Non-IMSGC Study Subjects	0.0374765	0.0119101	0.00597936	0.0030886	0.00190162	-0.00124501	0.000505869
Non-IMSGC Study Subjects	0.0368554	0.00392333	0.00859583	-0.024803	0.00121418	0.00216847	0.00177565
Non-IMSGC Study Subjects	0.0306451	0.00770125	0.00101099	-0.00639103	-0.00011285	-0.00640816	0.00480165
Non-IMSGC Study Subjects	0.0356638	0.0120577	0.006701	0.0110489	-0.000565121	-0.000431061	0.00248722
Non-IMSGC Study Subjects	0.0278148	0.0122265	0.0054734	0.0146281	0.00136301	-0.00501167	0.00355935
Non-IMSGC Study Subjects	0.0314588	0.00289348	0.0068084	-0.0415331	-0.00052591	0.00974639	-0.00167106
Non-IMSGC Study Subjects	0.037582	0.0118994	0.00383563	0.00673915	-0.00133079	0.00250872	-0.000427295
Non-IMSGC Study Subjects	0.0386227	0.011565	0.00668909	0.00570135	-0.00223494	-0.00341351	0.0017476
Non-IMSGC Study Subjects	0.0384694	0.0106028	0.00770323	-0.01089	-0.000925265	-0.00102939	0.000724187
Non-IMSGC Study Subjects	0.0388946	0.0128023	0.00836814	0.00941374	-0.00111336	-0.000751659	-0.000183189
Non-IMSGC Study Subjects	0.0390693	0.0105079	0.00674925	-0.00193516	-2.46998e-05	0.00195636	1.27838e-05
Non-IMSGC Study Subjects	0.0327522	0.00326865	0.00889226	-0.0295841	0.0025559	0.00590332	-0.00012284
Non-IMSGC Study Subjects	0.040181	0.0132036	0.00710993	0.00726786	-0.00132864	-0.00137275	-0.00127898
Non-IMSGC Study Subjects	0.0403591	0.00981346	0.00819452	0.00632748	-0.00470139	-0.0016633	-0.000920931
Non-IMSGC Study Subjects	0.040014	0.0115507	0.00574424	0.000107171	0.00101333	-0.00043879	0.00193531
Non-IMSGC Study Subjects	0.0379996	0.0115456	0.00716731	0.00572944	-0.00371189	-0.00182021	0.00075944
Non-IMSGC Study Subjects	0.0369832	0.0112394	0.00746402	0.00433049	-0.00119167	0.00257352	-0.00157094
Non-IMSGC Study Subjects	0.0387578	0.0124944	0.00641738	0.0026136	0.00160972	-0.00601466	-0.00126036
Non-IMSGC Study Subjects	0.0372377	0.0106359	0.00788593	-0.0132021	-0.00205395	0.00301908	-0.00239822
Non-IMSGC Study Subjects	0.0398235	0.0143908	0.00966572	0.00176147	-0.00216487	-0.00125912	0.00101745
Non-IMSGC Study Subjects	0.0384762	0.00657309	0.00795032	-0.0051092	7.90219e-05	0.00243945	-0.00155375
Non-IMSGC Study Subjects	0.0409927	0.0105972	0.0097098	0.00610794	0.00146955	0.00300388	0.00173774
Non-IMSGC Study Subjects	0.0397462	0.00776342	0.00620343	-0.0185676	0.00132633	0.00481086	-0.000863331
Non-IMSGC Study Subjects	0.0350302	0.00769026	0.00731859	-0.0214674	0.00303953	-0.000102568	-0.00201268
Non-IMSGC Study Subjects	0.0396987	0.00903682	0.00778911	-0.0021147	-0.00191946	0.00253261	0.00132511
Non-IMSGC Study Subjects	0.0400059	0.0119837	0.00989284	0.00216217	0.00127785	-0.00192272	0.000359995
Non-IMSGC Study Subjects	0.0353557	0.00125552	0.00818609	-0.0371382	0.00403143	0.00738503	-0.0023956
Non-IMSGC Study Subjects	0.0438697	0.010896	0.00909233	0.00510084	2.3758e-06	-0.00175609	0.00116654
Non-IMSGC Study Subjects	0.0407371	0.0154362	0.00908956	0.00703148	0.000509142	0.000224438	0.00440797
Non-IMSGC Study Subjects	0.0367207	0.0122472	0.00727287	0.00375028	0.000597536	0.0010614	-5.62456e-05
Non-IMSGC Study Subjects	0.0415142	0.014132	0.00547569	0.0026065	0.000316168	-0.00254752	0.000481562
Non-IMSGC Study Subjects	0.0397636	0.00859397	0.00638215	-0.00431719	6.78537e-05	0.000767922	-0.000495818
Non-IMSGC Study Subjects	0.0393111	0.0120417	0.00949127	0.0037864	-0.00350188	0.000958814	0.00137244
Non-IMSGC Study Subjects	0.0405589	0.0126817	0.0105537	0.00258108	0.00160338	-0.00150052	0.000446732
Non-IMSGC Study Subjects	0.0378629	0.00997964	0.0084623	0.00398275	-0.000174338	0.000756909	0.000479584
Non-IMSGC Study Subjects	0.0376649	0.0128301	0.00920053	0.00505671	0.00124343	0.000890923	8.85613e-05
Non-IMSGC Study Subjects	0.0403033	0.0156468	0.00480164	0.00533098	-0.000996881	-0.00266492	0.00265316
Non-IMSGC Study Subjects	0.0389982	0.00883058	0.0100077	-0.00069266	-0.000659132	-0.000455438	-0.00277912
Non-IMSGC Study Subjects	0.040613	0.0115395	0.00721519	0.00472534	0.00118496	0.000266211	0.00214576
Non-IMSGC Study Subjects	0.0378834	0.0103329	0.00719724	0.00490477	0.00236262	-0.000381367	-0.00134533
Non-IMSGC Study Subjects	0.0338571	-0.00128301	0.00647594	-0.0417008	0.00222435	0.00719917	-0.00393541
Non-IMSGC Study Subjects	0.0391801	0.00939775	0.00921288	0.000182424	-1.64427e-05	-0.00175464	-0.000208935
Non-IMSGC Study Subjects	0.0373079	0.011186	0.00918476	0.00757672	0.00372057	-0.00160471	-0.00096083
Non-IMSGC Study Subjects	0.0372699	0.00759022	0.00947226	-0.00191713	0.00112493	0.00313177	8.16341e-05
Non-IMSGC Study Subjects	0.0367144	0.0116193	0.00826988	0.000485546	-0.00433953	-0.0025128	0.00157344
Non-IMSGC Study Subjects	0.038044	0.011642	0.00552218	0.0055002	0.000544515	0.00306096	0.00310026
Non-IMSGC Study Subjects	0.0379506	0.0106333	0.0072646	0.00648063	0.00218221	0.00106478	-0.000968186
Non-IMSGC Study Subjects	0.0383852	0.0113578	0.0100727	0.00948156	0.00380701	-0.001175	-0.000370226
Non-IMSGC Study Subjects	0.0365884	0.00316273	0.0120555	-0.0257026	0.000638408	-0.000180042	0.000991615
Non-IMSGC Study Subjects	0.0350306	0.0131032	0.00820189	0.00479863	0.000877094	-0.00145959	-0.00165578
Non-IMSGC Study Subjects	0.0368238	0.0106692	0.00776963	0.00504019	0.000753948	0.000412305	0.000844515
Non-IMSGC Study Subjects	0.0365423	0.00730514	0.00748673	0.00558996	-0.00237815	-0.000676551	0.00125598
Non-IMSGC Study Subjects	0.0359675	0.00846854	0.00797314	-0.00402013	0.00153023	-0.00193215	0.000505341
Non-IMSGC Study Subjects	0.0385784	0.0150959	0.00949099	0.00690488	0.000937389	0.00299405	-0.00209186
Non-IMSGC Study Subjects	0.036311	0.00271109	0.00588981	0.00317587	0.000828668	-0.000258211	0.000993296
Non-IMSGC Study Subjects	0.0371881	0.0118089	0.00579226	0.00200722	0.00248251	-0.00200879	-0.000432645
Non-IMSGC Study Subjects	0.0348997	0.00505761	0.00886186	-0.0231151	0.00228111	0.00122023	-0.000257937
Non-IMSGC Study Subjects	0.0424053	0.0109644	0.00822749	0.00316299	-4.65942e-06	0.00137177	0.000142426
Non-IMSGC Study Subjects	0.0369266	0.0119031	0.00977201	0.00110554	0.000522485	-0.00135342	-0.000495961
Non-IMSGC Study Subjects	0.038089	0.00798771	0.00748286	0.00439934	0.00164049	-0.000465797	0.000153621
Non-IMSGC Study Subjects	0.0383576	0.0134236	0.010807	0.0112432	0.000628029	-0.000940851	0.00143537
Non-IMSGC Study Subjects	0.0378431	0.013068	0.00633831	0.00279664	0.000735709	-0.00120534	-0.00092185
Non-IMSGC Study Subjects	0.0374915	0.0111067	0.0102803	0.00295252	-0.00211345	0.00102391	0.000896777
Non-IMSGC Study Subjects	0.0316085	0.00217736	0.00787959	-0.049557	0.00291538	0.0100157	-0.0043426
Non-IMSGC Study Subjects	0.0415108	0.00994979	0.00759853	0.00406183	-0.000385695	0.00143691	0.000315035
Non-IMSGC Study Subjects	0.037632	0.0103483	0.0081116	0.00434386	0.000277517	-0.000455014	-0.00287702
Non-IMSGC Study Subjects	0.0370965	0.00367003	0.00796201	-0.00293658	0.00222084	0.00653561	-0.00371138
Non-IMSGC Study Subjects	0.0371993	0.0113474	0.00764034	0.00280562	0.0006099	-0.00258988	0.00300769
Non-IMSGC Study Subjects	0.0353757	0.0105037	0.0098086	-0.0142119	-0.00308894	0.00115971	-0.000376719
Non-IMSGC Study Subjects	0.0409983	0.0100112	0.00669081	0.0077456	-0.00323158	0.00186585	0.000221062
Non-IMSGC Study Subjects	0.0362467	0.0113033	0.00905019	-0.000316644	-0.00435738	0.00114541	-0.0016649
Non-IMSGC Study Subjects	0.0345714	0.00825613	0.00589207	0.00265574	0.00216048	0.0019845	-0.000716698
Non-IMSGC Study Subjects	0.0381634	0.0101481	0.00820585	-0.00123077	0.00473251	0.00452237	-0.00149669
Non-IMSGC Study Subjects	0.0371108	0.00980425	0.0115189	0.00569302	0.00048764	0.00373469	-0.000415161
Non-IMSGC Study Subjects	0.0376958	0.0138909	0.00833123	0.00410185	-0.00195286	2.97485e-05	0.00232581
Non-IMSGC Study Subjects	0.037005	0.0144839	0.00876831	0.00673695	0.000687534	-0.000466543	0.000535412
Non-IMSGC Study Subjects	0.0361345	0.0109434	0.00968678	0.00211351	0.00251653	0.001656	0.000676803
Non-IMSGC Study Subjects	0.0394418	0.00988605	0.00617356	0.0067241	0.0015458	-1.3945e-05	0.00327063
Non-IMSGC Study Subjects	0.0370961	0.010842	0.00754165	0.00696841	-0.000237888	0.0013129	0.00272618
Non-IMSGC Study Subjects	0.0368457	0.0120766	0.00802151	0.00809016	-0.000139201	0.00117653	0.00121981
Non-IMSGC Study Subjects	0.0378309	0.0128884	0.00586155	0.0114052	0.00162937	0.000913998	0.00190501
Non-IMSGC Study Subjects	0.028293	0.00111985	0.0120268	-0.0360833	0.00414062	0.00332201	-0.000442589
Non-IMSGC Study Subjects	0.0371783	0.0136459	0.00828837	0.00433344	-0.000258956	0.00481417	-0.00106328
Non-IMSGC Study Subjects	0.0421108	0.00944425	0.00788368	0.0070757	-0.00142782	-0.00103894	-0.000756239
Non-IMSGC Study Subjects	0.0378228	0.014053	0.00800355	0.00566752	-0.000508169	-0.000552134	7.44995e-05
Non-IMSGC Study Subjects	0.0379709	0.0116962	0.00782213	0.00637024	0.000931523	-0.0016016	0.00136026
Non-IMSGC Study Subjects	0.0335873	0.004584	0.0109799	-0.0312151	-0.00190136	0.00621161	-0.00164023
Non-IMSGC Study Subjects	0.0376329	0.0120012	0.00766796	0.00407941	0.000274306	-0.00162128	0.00454585
Non-IMSGC Study Subjects	0.0400526	0.0104194	0.00935215	0.00236061	-0.000961117	0.00387808	-0.00146321
Non-IMSGC Study Subjects	0.0386884	0.00764016	0.0118145	0.000872725	-0.000431742	0.000189044	-0.00145517
Non-IMSGC Study Subjects	0.0409755	0.0104313	0.0077932	0.00531032	-0.000373732	0.000759761	-0.00343719
Non-IMSGC Study Subjects	0.0372951	0.00965114	0.00856799	0.0053045	0.0020908	-3.06677e-05	0.00160457
Non-IMSGC Study Subjects	0.0331062	0.00194766	0.00867149	-0.0385474	0.00321592	0.00447582	-0.00424421
Non-IMSGC Study Subjects	0.0367381	0.0102467	0.00911715	-0.010934	0.00186177	0.00211343	-9.74158e-05
Non-IMSGC Study Subjects	0.0386961	0.00995995	0.00571109	0.00813999	0.00164764	-0.00369992	0.0024565
Non-IMSGC Study Subjects	0.0333242	0.0143162	0.00675723	0.00911281	0.00422342	-0.00049192	0.000927632
Non-IMSGC Study Subjects	0.0415889	0.0121366	0.00611778	0.00847023	-0.000440548	-0.000961366	0.0019219
Non-IMSGC Study Subjects	0.0386087	0.00844172	0.00890319	0.0094633	-0.0014467	0.00188808	-0.000192098
Non-IMSGC Study Subjects	0.0368029	0.00722182	0.00861169	-0.00706283	0.00200117	-0.000125663	-0.000769773
Non-IMSGC Study Subjects	0.0384934	0.0126182	0.00891649	0.005294	4.51743e-05	-0.000604388	0.000773646
Non-IMSGC Study Subjects	0.0338769	0.00328627	0.00931053	-0.00753532	0.00164982	0.00648667	-0.00631144
Non-IMSGC Study Subjects	0.0339751	0.0125258	0.00726916	0.00466073	-0.0026694	-0.00381509	-0.00254873
Non-IMSGC Study Subjects	0.0388933	0.00867873	0.00598214	0.00863956	0.00278856	-0.00127481	0.00407183
Non-IMSGC Study Subjects	0.0378253	0.010855	0.00731017	0.00929857	-0.000469306	0.00113635	-0.00209593
Non-IMSGC Study Subjects	0.0358242	0.00734799	0.00747221	0.000182572	0.000548691	-0.00091563	-0.00217327
Non-IMSGC Study Subjects	0.0384075	0.0106306	0.0059502	0.000926681	-0.00232527	0.00205906	-0.000542942
Non-IMSGC Study Subjects	0.0405772	0.0109393	0.00884902	0.00432552	0.000291706	0.000218964	-0.0023741
Non-IMSGC Study Subjects	0.0397972	0.0111952	0.00640875	0.00573594	0.00105237	-0.00104823	-0.000454873
Non-IMSGC Study Subjects	0.0395027	0.0110032	0.00886485	0.00438575	-0.00185254	0.000129824	-0.00337583
Non-IMSGC Study Subjects	0.0299617	0.00300344	0.00698489	-0.0213054	0.00274402	0.0025338	-0.00414191
Non-IMSGC Study Subjects	0.0227339	-0.0111639	0.000393077	-0.00812918	0.00210055	0.00208204	0.000247936
Non-IMSGC Study Subjects	0.0386792	0.0132002	0.00670714	0.00418536	0.00139044	-0.000407044	0.00337675
Non-IMSGC Study Subjects	0.0358693	0.0119738	0.0100389	0.00363286	-0.00398513	-0.000951014	0.00344873
Non-IMSGC Study Subjects	0.0351525	0.00260258	0.00800145	-0.0106543	0.00143973	0.00647993	-0.003243
Non-IMSGC Study Subjects	0.038628	0.0116733	0.00949606	0.00679842	0.00104937	0.00200224	-0.00261139
Non-IMSGC Study Subjects	0.0357341	0.0122354	0.0125114	0.00383627	-0.000597076	-0.0013718	-0.000999154
Non-IMSGC Study Subjects	0.0359569	0.0125714	0.00849923	0.00226897	0.000584779	0.0025682	-0.000675258
Non-IMSGC Study Subjects	0.0396379	0.00673161	0.00929601	-0.00208009	0.000113428	0.00118993	-0.00398222
Non-IMSGC Study Subjects	0.0398034	0.0129151	0.00533903	0.0067698	0.000451131	-0.00279168	-0.000786154
Non-IMSGC Study Subjects	0.037137	0.00751482	0.00583244	-0.00446451	0.00172435	0.00253716	0.00219777
Non-IMSGC Study Subjects	0.0389212	0.010378	0.0085905	0.00524151	-6.88993e-05	0.0013796	-1.04136e-05
Non-IMSGC Study Subjects	0.0368704	0.00656699	0.00730944	0.00488445	0.00323709	-0.00167812	0.000916692
Non-IMSGC Study Subjects	0.0387239	0.00933201	0.00757476	-0.00218883	0.00102027	-0.00231137	-0.00112931
Non-IMSGC Study Subjects	0.0344995	0.0102527	0.00707238	0.0062112	-0.00131108	-0.000525205	0.00390637
Non-IMSGC Study Subjects	0.040505	0.012253	0.00860562	0.00597946	-1.48172e-05	0.000757974	0.00115798
Non-IMSGC Study Subjects	0.0382834	0.00772115	0.00749993	0.00236043	-0.00114846	-0.00175827	0.000808235
Non-IMSGC Study Subjects	0.0366453	0.0108896	0.00703163	0.00234815	-0.00556915	-0.00135547	-0.000535862
Non-IMSGC Study Subjects	0.0336063	0.00398472	0.00317884	0.00336974	0.00207323	-0.000546019	0.00103047
Non-IMSGC Study Subjects	0.0368314	0.0106629	0.00915545	0.00322685	-0.000346205	-0.00106284	0.000290922
Non-IMSGC Study Subjects	0.031848	0.00700605	0.0111316	-0.0396729	0.00552064	0.00761858	0.00175786
Non-IMSGC Study Subjects	0.042078	0.0103863	0.00767764	0.00114555	-0.000989983	0.000831645	0.00200177
Non-IMSGC Study Subjects	0.0397496	0.0151456	0.00473736	0.00605123	-0.000357422	-0.000269613	0.00170962
Non-IMSGC Study Subjects	0.0430127	0.0126418	0.0086658	0.00739572	-0.00317921	-0.000160146	0.00400264
Non-IMSGC Study Subjects	0.0402042	0.0121013	0.00927399	0.00862822	0.00213675	0.00197379	0.00331914
Non-IMSGC Study Subjects	0.0395628	0.00899563	0.00753887	0.00321465	-0.00070303	-0.000979491	-0.000523334
Non-IMSGC Study Subjects	0.0374501	0.00714903	0.00559061	-0.00744428	-0.00024877	0.00272437	-0.00104448
Non-IMSGC Study Subjects	0.0367757	0.0134508	0.00338897	0.00229934	-0.000228466	-0.00187743	0.00315477
Non-IMSGC Study Subjects	0.0334193	0.00835638	0.00736114	-0.0166026	0.00127481	0.00323661	-0.0023563
Non-IMSGC Study Subjects	0.0366422	0.00953625	0.00781182	-0.00280929	0.00156547	-0.000578807	-0.00329532
Non-IMSGC Study Subjects	0.0291294	0.00808755	0.000140506	0.00402311	-0.00100596	-0.000705256	0.00131466
Non-IMSGC Study Subjects	0.0339078	0.006558	0.00578374	-0.0121648	0.00194565	0.00196094	-0.000629496
Non-IMSGC Study Subjects	0.0373503	0.0172359	0.00937872	0.00601944	0.00381821	-0.000457393	-0.00175705
Non-IMSGC Study Subjects	0.0399649	0.0138953	0.00644114	0.00485689	0.00123089	0.00264343	0.000809082
Non-IMSGC Study Subjects	0.0365383	0.0150958	0.00942107	0.00242633	-0.000610086	-0.000783608	0.000586904
Non-IMSGC Study Subjects	0.0397459	0.00833585	0.00896817	0.0041747	0.0026188	-0.0012148	0.00198841
Non-IMSGC Study Subjects	0.0385119	0.0119795	0.006572	0.00560209	0.000875449	-0.00333221	0.000175692
Non-IMSGC Study Subjects	0.0396628	0.011862	0.0084462	0.004922	-0.000356023	-0.0018491	-0.00200977
Non-IMSGC Study Subjects	0.0347978	0.0119994	0.0118705	-0.00098819	0.00140045	0.0017248	-0.00133106
Non-IMSGC Study Subjects	0.0361819	0.0101724	0.00954775	-0.0033579	-0.000444221	0.0032257	-0.00114846
Non-IMSGC Study Subjects	0.0342442	0.00106211	0.00816426	-0.0295257	0.00383994	0.00138295	-0.00448267
Non-IMSGC Study Subjects	0.037758	0.0115557	0.00733426	0.00949586	0.00124365	-0.00280658	-2.84553e-06
Non-IMSGC Study Subjects	0.025141	-0.0056814	0.00840144	-0.0408897	-5.59584e-05	-0.00517149	0.00269094
Non-IMSGC Study Subjects	0.0382097	0.0111338	0.00734306	0.00820126	-0.000467009	0.00356789	-6.23505e-05
Non-IMSGC Study Subjects	0.0378511	0.0105941	0.00916812	0.00136756	-0.000156613	-0.000372138	0.00204166
Non-IMSGC Study Subjects	0.0368818	0.0118685	0.00756239	0.00717681	-9.95007e-05	-0.00174314	0.00176621
Non-IMSGC Study Subjects	0.0385994	0.00631622	0.00672963	-0.0186914	0.00198647	0.000859584	0.00217438
Non-IMSGC Study Subjects	0.0357032	0.00907179	0.00680019	0.00592377	-0.00297645	-0.000304385	-0.000216457
Non-IMSGC Study Subjects	0.0360199	0.0113214	0.00964928	0.00800306	0.00339804	0.000104584	0.000292754
Non-IMSGC Study Subjects	0.038728	0.0115794	0.00546446	0.00240572	-0.00099102	-0.000499263	-0.0026741
Non-IMSGC Study Subjects	0.0383175	0.0108239	0.00883446	0.00458663	-0.000837915	0.00238098	0.000629581
Non-IMSGC Study Subjects	0.0357786	0.00554068	0.00816122	0.00585449	0.000247357	-0.00067356	-0.000109067
Non-IMSGC Study Subjects	0.0349454	0.00461028	0.00921286	-0.0134974	-0.000241177	0.00314556	0.00121386
Non-IMSGC Study Subjects	0.0382559	0.00895099	0.00594261	0.00110512	-0.000582458	-0.00225739	-0.000463157
Non-IMSGC Study Subjects	0.0308386	0.000705149	0.00885941	-0.0396808	0.00127261	0.00493271	-0.00356689
Non-IMSGC Study Subjects	0.0372304	0.0134254	0.00913261	0.00798106	-0.000153374	-0.00148236	0.00394302
Non-IMSGC Study Subjects	0.0387268	0.0107929	0.00840081	0.00335246	0.00172437	0.00196382	0.00255829
Non-IMSGC Study Subjects	0.0386444	0.0146723	0.0111896	0.00270534	-0.00117161	0.00252107	-0.00184661
Non-IMSGC Study Subjects	0.0416579	0.0107578	0.00896201	0.00648361	-0.000623046	-0.000449994	-0.00379573
Non-IMSGC Study Subjects	0.030956	0.00322875	0.00841668	-0.0400095	0.00350897	0.0085609	-0.00446428
Non-IMSGC Study Subjects	0.032753	0.00285749	0.00631609	-0.0255998	0.000256297	0.00178122	0.00251465
Non-IMSGC Study Subjects	0.0391728	0.0123137	0.00642943	-0.00167635	-0.000135117	0.00194142	-0.000951728
Non-IMSGC Study Subjects	0.0359545	0.0097888	0.00745347	0.000858086	-0.00202894	6.86125e-06	0.000591075
Non-IMSGC Study Subjects	0.0381817	0.0127581	0.00708362	0.0058711	3.41593e-05	-0.00195797	-0.000262854
Non-IMSGC Study Subjects	0.0385936	0.00999082	0.00804286	-0.00260798	0.0003552	0.00364325	-0.00358162
Non-IMSGC Study Subjects	0.035403	0.0115335	0.00661702	0.00375507	-0.000111363	0.00101436	9.47364e-05
Non-IMSGC Study Subjects	0.0398555	0.0132475	0.00909201	0.00682443	0.000676589	0.00104404	0.0036569
Non-IMSGC Study Subjects	0.0372851	0.0055869	0.00770082	-0.00701125	0.00059413	-7.77703e-05	-0.00234812
Non-IMSGC Study Subjects	0.0393334	0.0138868	0.00750974	0.00500613	-0.000515116	-0.000628485	-0.000612519
Non-IMSGC Study Subjects	0.0385502	0.00857608	0.00735417	0.00222716	0.00211354	-0.00090683	-0.000465799
Non-IMSGC Study Subjects	0.0368173	0.0150254	0.00833779	0.00965838	0.000202143	-0.000137236	0.000656051
Non-IMSGC Study Subjects	0.0357891	0.0133551	0.00658951	0.00717559	0.000497519	-0.00259298	0.00225334
Non-IMSGC Study Subjects	0.0344207	0.000323483	0.00726494	-0.0244953	0.000115992	0.000551035	-0.000550303
Non-IMSGC Study Subjects	0.038136	0.0126504	0.00996745	0.0102295	0.000965681	-0.00318213	0.00338957
Non-IMSGC Study Subjects	0.0378496	0.00728951	0.00956676	0.00965616	0.00222019	-0.000636836	-0.00133068
Non-IMSGC Study Subjects	0.0417049	0.0147065	0.00720589	0.0038947	0.000421872	0.00269535	0.000453481
Non-IMSGC Study Subjects	0.0315602	0.00152995	0.00787472	-0.0383783	0.00332426	0.00504091	-0.00264866
Non-IMSGC Study Subjects	0.0334719	0.0104743	0.00895053	0.00708489	0.000658557	-0.000890667	0.00334993
Non-IMSGC Study Subjects	0.0390376	0.0130569	0.00993286	0.00538616	0.00121004	-0.00334208	-0.00181839
Non-IMSGC Study Subjects	0.0392177	0.0124793	0.00977417	0.00405578	0.000204422	0.00243848	-0.000957968
Non-IMSGC Study Subjects	0.037863	0.0114915	0.00860101	0.00691508	0.000575299	0.000958093	-0.00235975
Non-IMSGC Study Subjects	0.0362137	0.0109359	0.00714484	0.00177425	0.000102427	-0.000439413	-0.000546119
Non-IMSGC Study Subjects	0.0304535	0.0157076	-9.51102e-05	0.00948599	-0.00246887	-0.000855343	1.5956e-06
Non-IMSGC Study Subjects	0.0358377	0.0115681	0.00745108	0.00737287	-0.00356008	0.0004181	0.00157066
Non-IMSGC Study Subjects	0.0366149	0.0104786	0.00393231	0.00701246	-0.000931546	0.000157562	-0.00172283
Non-IMSGC Study Subjects	0.0366471	0.0100265	0.00803978	0.00595879	0.00166479	0.000233756	0.00123
Non-IMSGC Study Subjects	0.0341161	0.00348922	0.00545761	0.00276306	0.000530455	0.000371481	3.16625e-05
Non-IMSGC Study Subjects	0.0379719	0.00915015	0.00856325	0.00656346	-1.06955e-05	0.00192419	0.00094775
Non-IMSGC Study Subjects	0.0384926	0.00529312	0.00891305	-0.0133494	0.00118175	0.001773	0.00134932
Non-IMSGC Study Subjects	0.0348755	0.00677994	0.00540136	0.00717534	-0.00141476	0.00227185	-0.00128036
Non-IMSGC Study Subjects	0.0394906	0.0127114	0.008291	0.00316553	-0.00203243	0.00216944	-0.00178311
Non-IMSGC Study Subjects	0.0383752	0.010846	0.00682068	0.00382765	0.000565048	-0.00160397	-0.00441916
Non-IMSGC Study Subjects	0.042149	0.0110271	0.00774691	0.00416308	-3.19909e-05	0.00214009	-0.00123574
Non-IMSGC Study Subjects	0.0402238	0.00967736	0.00668315	0.0045654	-0.00172094	0.00564496	0.00449273
Non-IMSGC Study Subjects	0.0328825	0.00268831	0.00924193	-0.0187377	0.00355058	0.00116233	-0.00313155
Non-IMSGC Study Subjects	0.040025	0.0169737	0.0102702	0.00865691	0.000100573	0.00304696	0.0005532
Non-IMSGC Study Subjects	0.0375529	0.00813638	0.00663129	-0.0107208	0.000557159	0.00261237	-0.00576488
Non-IMSGC Study Subjects	0.0340831	0.00150348	0.00826632	-0.0133729	0.000930771	0.00308871	-0.00222282
Non-IMSGC Study Subjects	0.0340672	0.0126823	0.00993568	0.00513853	-0.00160409	-0.00130376	-0.000304901
Non-IMSGC Study Subjects	0.0353421	0.0115145	0.0082613	0.00261629	-0.000543036	6.77148e-05	-0.00206249
Non-IMSGC Study Subjects	0.0369932	0.0134566	0.00912985	-0.000430103	0.00180133	0.000734237	-0.00256724
Non-IMSGC Study Subjects	0.0389921	0.0121714	0.0092164	0.00649357	0.00222599	0.00110805	0.00111302
Non-IMSGC Study Subjects	0.0348381	0.00767673	0.00739019	-0.0154482	0.00169976	0.0024072	-0.00280912
Non-IMSGC Study Subjects	0.0332966	0.00586711	0.00954531	-0.0213766	0.00117303	-0.00352538	0.00449497
Non-IMSGC Study Subjects	0.0367293	0.00987843	0.00908862	0.00352807	0.0022472	0.000684312	0.00050781
Non-IMSGC Study Subjects	0.0394581	0.0120638	0.00862097	0.00596587	0.00120723	0.00263713	0.0011909
Non-IMSGC Study Subjects	0.0380616	0.0101792	0.0115351	0.00984212	-0.00166397	0.00192271	-0.000263774
Non-IMSGC Study Subjects	0.0362621	0.0118968	0.0101951	0.0100388	0.000708881	-0.00296722	0.00348764
Non-IMSGC Study Subjects	0.0387632	0.00683888	0.00796062	-0.015496	-0.00106931	0.00384671	-0.00534917
Non-IMSGC Study Subjects	0.0387392	0.00841167	0.00546885	0.00234551	0.00375096	-0.00223662	0.00194549
Non-IMSGC Study Subjects	0.0385271	0.0109914	0.00716333	0.00334961	0.00172237	-0.00263524	-1.86808e-05
Non-IMSGC Study Subjects	0.032805	0.00807072	0.00878205	-0.0138793	-0.000516761	-0.00384081	0.00436693
Non-IMSGC Study Subjects	0.0378807	0.0103628	0.00598399	-0.00181294	-0.000272194	-0.00297856	0.000910806
Non-IMSGC Study Subjects	0.0366389	0.0103121	0.00905328	0.00896646	-0.000207765	-0.00316406	0.000383842
Non-IMSGC Study Subjects	0.038118	0.0137614	0.00603882	0.00743814	0.00104237	0.0015914	-0.00132858
Non-IMSGC Study Subjects	0.0412244	0.0123798	0.00530687	0.00431936	-0.000681797	0.000543438	0.00233852
Non-IMSGC Study Subjects	0.0393023	0.0118078	0.00826165	0.00317244	-0.00135191	-0.00253666	-0.000796341
Non-IMSGC Study Subjects	0.038269	0.00967883	0.00746026	0.00753323	0.000557916	-0.000165068	0.00120896
Non-IMSGC Study Subjects	0.0382306	0.0121858	0.00512027	0.0065904	0.000952545	0.0021544	-0.00357752
Non-IMSGC Study Subjects	0.0373685	0.0133045	0.0084289	0.00504442	0.00314418	-0.00183003	0.00135929
Non-IMSGC Study Subjects	0.0387419	0.0085291	0.00873115	0.00565649	0.00398867	-0.00209339	0.000652122
Non-IMSGC Study Subjects	0.0368745	0.00813468	0.00482573	-0.0100681	-0.001424	0.00518945	-0.000265657
Non-IMSGC Study Subjects	0.0357205	0.00841124	0.00647611	-0.0176853	-0.000800815	0.0037977	0.000208675
Non-IMSGC Study Subjects	0.0412146	0.0103323	0.00876032	0.00464876	0.000869789	-0.000285822	0.000687857
Non-IMSGC Study Subjects	0.0362524	0.00894296	0.010998	0.00014676	0.000834914	0.000497286	0.000508125
Non-IMSGC Study Subjects	0.0358915	0.00318033	0.00980781	-0.0149783	-0.000738049	0.00186371	-0.00143958
Non-IMSGC Study Subjects	0.0398613	0.00807946	0.00351492	-0.000478501	0.00258312	-0.00131139	-0.00146826
Non-IMSGC Study Subjects	0.0368883	0.00904923	0.00677324	-0.0124277	0.0018518	0.000518871	-0.0037576
Non-IMSGC Study Subjects	0.0391862	0.0116864	0.00515699	0.0111645	-0.00112526	-0.00453408	0.00119987
Non-IMSGC Study Subjects	0.0364142	0.0134766	0.00853381	0.0109716	-0.00244045	-0.00105257	-0.000135035
Non-IMSGC Study Subjects	0.0362335	0.00573181	0.00538343	-0.00880836	-8.22831e-05	0.000846655	0.00144557
Non-IMSGC Study Subjects	0.0362748	0.0110605	0.00964196	0.00374778	0.00292529	-0.00075634	0.0015995
Non-IMSGC Study Subjects	0.0369227	0.0116713	0.00498881	0.00913321	-0.000110646	-0.00177107	0.000283369
Non-IMSGC Study Subjects	0.0405847	0.0115789	0.00685014	0.00481816	0.000764964	-0.00268315	0.000966663
Non-IMSGC Study Subjects	0.0379782	0.0117589	0.00910418	-0.000682892	0.00167859	0.00167677	-0.00236901
Non-IMSGC Study Subjects	0.0383495	0.00985068	0.00739905	0.0106856	0.000346326	-0.000655403	0.00161397
Non-IMSGC Study Subjects	0.0362446	0.0104864	0.00883958	0.00978086	-0.00299119	-0.00461535	0.00413275
Non-IMSGC Study Subjects	0.0426114	0.0129989	0.00718842	0.00702949	0.00166625	0.000937174	0.000312353
Non-IMSGC Study Subjects	0.0396862	0.0090972	0.00502372	0.00531387	-0.000181464	-0.00622423	0.000276781
Non-IMSGC Study Subjects	0.0325349	0.0080283	-0.000879109	-0.000471184	-0.00115881	0.000521302	-0.00111837
Non-IMSGC Study Subjects	0.035247	0.0120634	0.00905712	0.00695695	0.00101998	0.00244946	0.000530948
Non-IMSGC Study Subjects	0.0380945	0.0112313	0.00798672	0.00908597	-0.00185886	0.00140511	-0.000982435
Non-IMSGC Study Subjects	0.0352336	0.00386536	0.0080048	-0.00632526	0.000460673	0.00434988	-0.000342059
Non-IMSGC Study Subjects	0.0377978	0.00905776	0.00899092	0.00637267	-0.00105118	-0.00252993	0.000585589
Non-IMSGC Study Subjects	0.0367615	0.00905301	0.00803448	-0.000430595	0.00140858	0.00343567	0.000543814
Non-IMSGC Study Subjects	0.0369967	0.00891229	0.00769643	-0.00461438	0.00101924	0.00492563	0.000691403
Non-IMSGC Study Subjects	0.0429983	0.0119001	0.00652947	0.00518479	0.00053307	0.000236002	0.0016122
Non-IMSGC Study Subjects	0.0374815	0.0102603	0.00784496	0.00446571	0.00116042	-0.00115571	0.00310802
Non-IMSGC Study Subjects	0.0372995	0.0148564	0.00795938	0.00563604	0.00142798	-0.00280666	0.00207112
Non-IMSGC Study Subjects	0.036819	0.0120425	0.00559932	0.00706645	-1.34652e-06	-0.00243679	-0.00198717
Non-IMSGC Study Subjects	0.0366793	0.012244	0.00779619	0.00458371	0.0011151	-0.000227302	-0.00172176
Non-IMSGC Study Subjects	0.0394174	0.013081	0.00709861	0.00567013	0.00271779	-0.0067469	-2.95734e-05
Non-IMSGC Study Subjects	0.0373341	0.0072057	0.0102525	0.0102833	-0.00226441	0.0024491	0.000484053
Non-IMSGC Study Subjects	0.0395517	0.0107423	0.00994935	0.00393306	0.00115937	-0.00252451	-0.00134867
Non-IMSGC Study Subjects	0.0363641	0.0114017	0.00720472	0.00559562	0.000412469	0.0023104	0.002602
Non-IMSGC Study Subjects	0.0385742	0.0125232	0.00576154	0.00649783	0.00263333	-0.00199012	-0.00127948
Non-IMSGC Study Subjects	0.0416199	0.00972845	0.00740625	0.00609843	0.00105858	-0.00286272	-0.000366838
Non-IMSGC Study Subjects	0.0368679	0.00916238	0.00936115	0.00620596	0.000353042	-0.0014433	-0.00264402
Non-IMSGC Study Subjects	0.0379369	0.00939649	0.0068343	-0.00791824	0.000624531	0.000166055	-0.0035649
Non-IMSGC Study Subjects	0.0354969	0.0128476	0.0064559	0.0105566	-0.000439746	-0.00253788	0.00166813
Non-IMSGC Study Subjects	0.0379862	0.0123195	0.010604	0.00507653	-0.00107663	-0.00187008	0.00189314
Non-IMSGC Study Subjects	0.0363587	0.0117922	0.00815923	0.00730739	-0.00112473	-0.00442546	6.12964e-05
Non-IMSGC Study Subjects	0.0325306	-0.000426544	0.00703344	-0.0389806	0.00117623	0.00630747	-0.00256005
Non-IMSGC Study Subjects	0.0318244	0.00385299	0.0133506	-0.0286165	0.00199324	-0.00228451	-0.000441802
Non-IMSGC Study Subjects	0.03995	0.00973731	0.00984724	0.00084118	-0.00160186	-0.00542148	-0.000772469
Non-IMSGC Study Subjects	0.0375676	0.00755781	0.00771867	-0.0074273	0.00163044	8.67924e-06	0.00194421
Non-IMSGC Study Subjects	0.037987	0.0109841	0.00700934	0.00869724	0.00156717	-0.00328137	-0.000520561
Non-IMSGC Study Subjects	0.0389284	0.0137486	0.00717175	0.00724541	0.00224575	-0.000468662	0.000535131
Non-IMSGC Study Subjects	0.0307428	0.00197687	0.00749412	-0.0448025	2.55326e-06	0.00818246	-0.00317559
Non-IMSGC Study Subjects	0.0359923	0.0123755	0.00829745	0.00348328	-0.000132273	0.000955297	0.00115244
Non-IMSGC Study Subjects	0.0366215	0.00792317	0.00847364	0.0023672	-0.000166318	-0.000600281	-0.00213893
Non-IMSGC Study Subjects	0.0380608	0.0117135	0.00938081	0.00332584	-0.000508514	-0.000223543	0.00098797
Non-IMSGC Study Subjects	0.0356691	0.00802021	0.0105531	-0.00575969	0.00102527	-0.00202767	-0.00172026
Non-IMSGC Study Subjects	0.0339379	0.0112426	0.00235314	0.0030148	0.00154961	-0.0020668	0.00248305
Non-IMSGC Study Subjects	0.0364124	0.00927611	0.00782202	0.0010268	0.00100312	0.000849438	0.00105135
Non-IMSGC Study Subjects	0.0415185	0.00917114	0.00872803	0.00333576	-0.00143924	-0.000333483	0.00299179
Non-IMSGC Study Subjects	0.0357745	0.00829964	0.00956228	0.00249748	-0.00110635	0.00197095	-0.000838803
Non-IMSGC Study Subjects	0.0380032	0.00991806	0.00392561	0.00737682	-0.00215495	-0.00142647	-0.000223644
Non-IMSGC Study Subjects	0.0353056	0.00686539	0.0117446	-0.00610572	0.00105007	0.000647454	0.00297051
Non-IMSGC Study Subjects	0.0366907	0.0121272	0.00896808	0.00238917	-0.000862317	-0.00122851	-0.000156108
Non-IMSGC Study Subjects	0.0369755	0.0122688	0.00998755	0.00734934	0.00349658	-0.000679503	-0.00147223
Non-IMSGC Study Subjects	0.0355005	0.0130667	0.00543956	0.00527429	0.00173644	-0.00292744	0.00435685
Non-IMSGC Study Subjects	0.0378728	0.00962592	0.0102874	0.00325993	0.00219262	-0.000772955	-0.00184165
Non-IMSGC Study Subjects	0.0405338	0.0107133	0.00575555	0.00609163	-0.00107268	0.00260426	-0.0013534
Non-IMSGC Study Subjects	0.0376096	0.0120935	0.00925818	0.00482305	-0.00161692	-0.00216188	-0.000394734
Non-IMSGC Study Subjects	0.0313391	0.00242398	0.0106688	-0.0397681	0.00446319	0.00653652	-0.00130656
Non-IMSGC Study Subjects	0.03573	0.0139422	0.00832209	0.00243149	0.00141894	-0.000542367	0.000432997
Non-IMSGC Study Subjects	0.0365932	0.0146857	0.00738397	0.00490974	-0.000912161	-0.00254186	-0.00158248
Non-IMSGC Study Subjects	0.0381969	0.00960714	0.00737563	0.00768896	-0.0025381	0.00210598	0.000399277
Non-IMSGC Study Subjects	0.0379571	0.00971627	0.00461627	-0.00905273	0.00317997	0.00149992	-0.00141336
Non-IMSGC Study Subjects	0.0380167	0.0104861	0.00845662	0.0134338	0.000184818	-0.00328935	0.00114693
Non-IMSGC Study Subjects	0.033314	0.00153595	0.00892089	-0.0399195	0.00184313	0.00818657	-0.00185258
Non-IMSGC Study Subjects	0.0390694	0.0120718	0.0085104	0.00667674	-0.00176978	0.000893997	0.000963147
Non-IMSGC Study Subjects	0.0387058	0.0112593	0.00898269	0.00771654	0.000760408	0.00176361	0.00230666
Non-IMSGC Study Subjects	0.0380802	0.0119044	0.00693649	0.00252313	-0.00090097	-0.000166716	0.00323167
Non-IMSGC Study Subjects	0.0405014	0.0146243	0.00622662	0.00644916	-0.000422202	0.000132422	-0.00174082
Non-IMSGC Study Subjects	0.0297086	0.00259848	0.0111259	-0.0374295	0.000306395	0.00460454	0.00167028
Non-IMSGC Study Subjects	0.0310694	-0.0016105	0.00954342	-0.0437757	0.00345048	0.0121686	-0.004418
Non-IMSGC Study Subjects	0.0344835	0.00526385	0.0103408	-0.0180578	0.000549648	6.56192e-05	4.92997e-05
Non-IMSGC Study Subjects	0.0417947	0.0084255	0.00630576	0.00660369	-0.000786877	0.00209508	-0.00382647
Non-IMSGC Study Subjects	0.0375518	0.0130671	0.00463091	0.00771259	0.00130304	-0.00192393	-0.000841234
Non-IMSGC Study Subjects	0.0404879	0.0124851	0.00645621	0.00486595	-0.00107119	0.00135017	-0.00249114
Non-IMSGC Study Subjects	0.0355192	0.01185	0.0063875	0.00262469	-0.000960091	-0.000791215	-0.00123022
Non-IMSGC Study Subjects	0.0390121	0.0119055	0.00655007	0.00261037	-0.00161456	-3.47574e-05	0.00297766
Non-IMSGC Study Subjects	0.0411989	0.0114783	0.00398375	0.00669898	0.000685362	-8.15101e-05	-0.000498338
Non-IMSGC Study Subjects	0.0359869	0.0103725	0.00741409	0.00543272	-0.00501251	0.000366774	-0.000316628
Non-IMSGC Study Subjects	0.0386413	0.00643664	0.00967014	-0.00276509	0.00210072	0.00109799	0.00130049
Non-IMSGC Study Subjects	0.0300212	0.0137104	0.0100051	0.00542736	-0.0026402	-0.00299663	-0.00343141
Non-IMSGC Study Subjects	0.0326704	0.00203904	0.00826019	-0.0442413	0.000946401	0.00607744	-0.00628611
Non-IMSGC Study Subjects	0.0415998	0.0120268	0.00530239	0.0107096	0.000881638	-0.00517212	0.00347881
Non-IMSGC Study Subjects	0.0397296	0.0116437	0.01069	0.00719544	-0.00197004	-0.000189365	-3.71845e-05
Non-IMSGC Study Subjects	0.0402814	0.0107952	0.00703543	0.00657051	-0.00233706	-0.000264153	0.000637582
Non-IMSGC Study Subjects	0.0386124	0.0130701	0.0115479	0.00710861	-0.00141802	-0.00187752	0.000593721
Non-IMSGC Study Subjects	0.0348364	0.0118497	0.0108847	0.00828279	0.00154828	0.000930716	-0.000203291
Non-IMSGC Study Subjects	0.0369812	0.0116377	0.00825603	0.00714724	-0.000427389	0.000519952	-0.0012207
Non-IMSGC Study Subjects	0.0403568	0.010095	0.0122592	0.0056213	0.00166042	-0.00206732	0.00222641
Non-IMSGC Study Subjects	0.0397552	0.0128704	0.0100179	0.00330545	0.000609233	0.00281671	-0.000353921
Non-IMSGC Study Subjects	0.0396443	0.0124911	0.00722042	0.00838924	-0.00158441	-0.000603796	0.00143485
Non-IMSGC Study Subjects	0.0382289	0.0124983	0.0107577	0.0089119	0.00421041	-0.00268825	0.00168399
Non-IMSGC Study Subjects	0.0366961	0.0110684	0.00847214	0.00822049	0.00279625	0.000711476	0.00311664
Non-IMSGC Study Subjects	0.0394181	0.0110314	0.00617725	0.00617678	0.000286312	-0.00277979	-0.00189787
Non-IMSGC Study Subjects	0.0302962	0.0137747	-0.000538579	0.00421698	-0.000227899	-3.10207e-05	0.000833297
Non-IMSGC Study Subjects	0.039023	0.0121926	0.0077526	0.0041225	0.00402908	0.00282598	-0.00119826
Non-IMSGC Study Subjects	0.0377174	0.0112998	0.00712082	0.0114691	0.0015603	0.00109481	0.00369255
Non-IMSGC Study Subjects	0.0364492	0.0123552	0.00832827	0.00542451	-0.000141918	0.000595289	-0.00402913
Non-IMSGC Study Subjects	0.0389017	0.0138408	0.00788188	0.00326465	0.00152219	-0.000521736	0.000369951
Non-IMSGC Study Subjects	0.0389751	0.0121656	0.00799609	0.00354559	0.00337252	0.000200325	-0.00135239
Non-IMSGC Study Subjects	0.0406715	0.012688	0.00690297	0.0120692	0.00233055	-0.00292901	0.00014158
Non-IMSGC Study Subjects	0.0382099	0.0133287	0.0116182	0.002644	0.0011029	-0.00262913	0.00144812
Non-IMSGC Study Subjects	0.040937	0.0138937	0.00584424	0.00693349	0.000292336	0.00212129	0.000674971
Non-IMSGC Study Subjects	0.0360156	0.0134794	0.00765892	0.00336901	0.00251935	3.39119e-05	0.00201566
Non-IMSGC Study Subjects	0.0396901	0.0105949	0.00566777	0.00827638	0.00314104	0.00205151	0.00311734
Non-IMSGC Study Subjects	0.0381967	0.0138641	0.00916229	0.00613466	0.00255301	0.000711296	-0.0027399
Non-IMSGC Study Subjects	0.0384216	0.00890344	0.0054642	0.00180342	6.80749e-05	0.00309738	0.000907174
Non-IMSGC Study Subjects	0.0350155	0.0136071	0.00632808	0.00467385	-0.000355407	0.000177236	-0.000471783
Non-IMSGC Study Subjects	0.0392969	0.013901	0.00725597	0.00538172	-0.00113615	-0.000346845	-0.000653762
Non-IMSGC Study Subjects	0.0417725	0.00986485	0.00864363	0.0037041	0.000543998	-0.000461018	0.00113263
Non-IMSGC Study Subjects	0.0370766	0.0143877	0.00534802	0.00316276	-0.00264946	-0.00209152	0.000169874
Non-IMSGC Study Subjects	0.033413	0.0113783	0.0082211	0.00282325	0.000949876	-0.00171385	-0.00175922
Non-IMSGC Study Subjects	0.0339461	0.00236817	0.00790638	-0.0171426	0.000455136	0.00322454	-0.00158648
Non-IMSGC Study Subjects	0.0392721	0.0104943	0.00928833	-0.0124445	-0.0020871	0.00398242	-0.00270996
Non-IMSGC Study Subjects	0.0426438	0.0108962	0.00442824	0.0055564	-0.000991322	-0.000820308	0.000367645
Non-IMSGC Study Subjects	0.033844	0.0110386	0.00749006	0.00613165	0.00175814	-0.00146986	-7.19977e-05
Non-IMSGC Study Subjects	0.0397528	0.0113395	0.00722306	0.00776963	-0.00118934	-0.00352562	-0.00266463
Non-IMSGC Study Subjects	0.0381626	0.013707	0.00811401	0.007784	-0.000786656	-0.00297387	-0.000632914
Non-IMSGC Study Subjects	0.0315776	0.00235679	0.00843773	-0.0386236	0.00312003	0.00649314	-0.000876888
Non-IMSGC Study Subjects	0.0397342	0.0141359	0.00592992	0.00396352	0.000150353	-0.0033374	-0.000656724
Non-IMSGC Study Subjects	0.0388766	0.0108307	0.00972693	0.00711132	0.00106726	-0.00507578	0.000695301
Non-IMSGC Study Subjects	0.0376348	0.011948	0.0110583	0.00628566	-0.00169356	0.00304038	0.00203795
Non-IMSGC Study Subjects	0.0385708	0.00954339	0.00667394	0.00733945	0.00266825	-0.00292561	-0.000452624
Non-IMSGC Study Subjects	0.0335487	0.00951694	0.0126323	-0.00822893	0.00158694	0.000274346	0.0014741
Non-IMSGC Study Subjects	0.0376862	0.0132365	0.00783873	0.00706551	-0.0027855	-0.00262683	0.000616925
Non-IMSGC Study Subjects	0.0415241	0.00898818	0.00898515	0.00854903	0.000821144	0.000690166	0.00210108
Non-IMSGC Study Subjects	0.0369054	0.0101923	0.00747923	0.0106013	-0.00124869	-0.00148373	0.00257823
Non-IMSGC Study Subjects	0.0282751	0.00718024	0.00931684	-0.0159267	0.00113983	-0.00146746	0.00489038
Non-IMSGC Study Subjects	0.0374098	0.00823885	0.00845114	0.00153911	0.00120336	-0.000577709	-0.00219093
Non-IMSGC Study Subjects	0.0412065	0.0108508	0.00886876	0.00973439	0.00187249	-0.0016021	0.00118601
Non-IMSGC Study Subjects	0.0369825	0.0119057	0.00496388	0.00802546	0.00391759	-0.00339025	0.00168826
Non-IMSGC Study Subjects	0.0383931	0.0134025	0.0084452	0.0071274	0.0017865	-0.00163009	0.00201578
Non-IMSGC Study Subjects	0.0419345	0.00995617	0.00827582	0.00993332	0.000367596	0.000508015	0.00290336
Non-IMSGC Study Subjects	0.0351955	0.0115036	0.00685914	0.00661266	0.000284064	-0.00221934	-0.00287817
Non-IMSGC Study Subjects	0.0434852	0.0115464	0.0079235	0.0031557	0.00136377	0.00179732	-0.0012006
Non-IMSGC Study Subjects	0.0372425	0.0119605	0.00727938	0.00366408	0.0025006	-0.00179659	-0.000206271
Non-IMSGC Study Subjects	0.0383054	0.0116769	0.00677807	0.00659987	0.0039664	0.00339086	0.00380387
Non-IMSGC Study Subjects	0.0392412	0.0118457	0.00458142	0.00836651	0.000133385	0.000604468	-0.000324086
Non-IMSGC Study Subjects	0.0403962	0.0108926	0.00566751	0.00302667	0.000381833	0.00291396	-0.000366746
Non-IMSGC Study Subjects	0.0318155	-0.00083408	0.0104201	-0.040424	0.00365229	0.00592702	-0.000809068
Non-IMSGC Study Subjects	0.0370611	0.0108338	0.00851589	-0.00366406	0.000207492	0.000765567	0.000103218
Non-IMSGC Study Subjects	0.0396836	0.0127738	0.00435335	0.0106777	0.000909334	-0.00105352	0.00141947
Non-IMSGC Study Subjects	0.0366359	0.0097688	0.00502838	-0.00165413	-0.0012628	0.00154337	-0.00208227
Non-IMSGC Study Subjects	0.0360384	0.00754573	0.010098	-0.00879584	-0.000703333	0.000918875	-0.00132056
Non-IMSGC Study Subjects	0.0402994	0.0114516	0.00632281	0.00617439	0.00227723	0.00171464	0.000938332
Non-IMSGC Study Subjects	0.0413022	0.00990603	0.0071822	0.00665281	0.00321173	0.00022202	0.00128897
Non-IMSGC Study Subjects	0.041046	0.0118368	0.00582404	0.00884263	0.000381838	-0.00225447	-0.000210403
Non-IMSGC Study Subjects	0.0384626	0.0129765	0.00498604	0.00639783	-0.00200274	-0.00343902	0.00585729
Non-IMSGC Study Subjects	0.0365118	0.0134408	0.00235264	0.00469964	-1.87521e-05	-0.00376894	-0.000936459
Non-IMSGC Study Subjects	0.0297608	-0.00113662	0.0112164	-0.040386	0.00322607	0.00753604	-0.00270662
Non-IMSGC Study Subjects	0.0365753	0.01243	0.0092835	0.00432875	-0.00149073	-0.000658295	0.000634345
Non-IMSGC Study Subjects	0.0335193	0.014935	0.00721485	0.00285123	0.00253035	0.00020071	0.00123937
Non-IMSGC Study Subjects	0.0381385	0.00882123	0.00757812	0.00546764	-0.000173103	0.000229826	0.000178931
Non-IMSGC Study Subjects	0.0347206	0.00243148	0.00804984	-0.0212593	0.00266794	0.00303296	0.00115579
Non-IMSGC Study Subjects	0.0391559	0.00969881	0.00731502	0.0008875	0.000917119	-0.000466236	0.00112809
Non-IMSGC Study Subjects	0.0384307	0.0124623	0.00710705	0.00594902	0.00150139	-0.00025335	0.000157057
Non-IMSGC Study Subjects	0.0396446	0.0128992	0.0059468	0.00481843	-0.000254137	-0.00321931	0.00126436
Non-IMSGC Study Subjects	0.0389111	0.0126949	0.00443359	0.00533825	-0.00072481	-0.00129009	0.00336187
Non-IMSGC Study Subjects	0.0369184	0.013039	0.00572215	0.00471822	0.00197881	-0.000618338	0.00543329
Non-IMSGC Study Subjects	0.0385162	0.0117875	0.00755107	0.00703862	-2.5859e-06	0.00209437	-0.00305463
Non-IMSGC Study Subjects	0.0308254	-0.000429922	0.00703804	-0.0264548	0.000529966	0.00236598	-0.00128407
Non-IMSGC Study Subjects	0.0391535	0.0117167	0.00800817	0.00145526	-0.000920903	-0.00289252	-0.000431466
Non-IMSGC Study Subjects	0.0399832	0.00725915	0.0104636	0.00273748	0.00155896	-0.00294721	-0.00082327
Non-IMSGC Study Subjects	0.0388464	0.0115547	0.0059089	0.00439638	0.000538256	-0.00246403	-0.00123081
Non-IMSGC Study Subjects	0.0342746	0.0109304	0.00194227	0.000168629	-0.00196653	0.00232153	-0.00291969
Non-IMSGC Study Subjects	0.0377569	0.00788294	0.00749119	0.00980567	-0.00199181	-0.00100826	0.0038704
Non-IMSGC Study Subjects	0.0393295	0.0106336	0.0106154	0.00280524	-0.00197694	-0.00538775	0.000158608
Non-IMSGC Study Subjects	0.0309613	0.0038804	0.00856769	-0.0363413	0.0017255	0.00622368	-0.00210278
Non-IMSGC Study Subjects	0.0337341	0.00893586	0.00949187	0.00362717	-0.0018917	0.000972884	6.35365e-06
Non-IMSGC Study Subjects	0.0310711	0.0137462	-0.00108844	0.0038049	0.00356077	-0.00196888	0.000924573
Non-IMSGC Study Subjects	0.0374077	0.0148309	0.00737454	0.00429025	-0.000825788	0.000458429	0.00176964
Non-IMSGC Study Subjects	0.0402874	0.0101878	0.005239	0.00860038	-0.00133477	-0.00185082	-3.49702e-05
Non-IMSGC Study Subjects	0.0386478	0.0142189	0.00713402	0.00806756	-0.000902935	0.000380962	-0.00145274
Non-IMSGC Study Subjects	0.0388588	0.015035	0.00540842	0.00486256	-0.00134979	-0.00124186	-1.10768e-05
Non-IMSGC Study Subjects	0.0386139	0.0108321	0.0058064	0.00877443	-0.00114921	-0.00194833	-0.0035319
Non-IMSGC Study Subjects	0.0338407	0.00847236	0.0110347	-0.0155011	7.60824e-05	0.0021423	-0.00179919
Non-IMSGC Study Subjects	0.0409029	0.00836954	0.00953542	0.00929319	0.00120348	-0.00506177	0.000898833
Non-IMSGC Study Subjects	0.0382886	0.0131737	0.00722979	0.00798691	-0.00245727	-0.00282349	0.00163365
Non-IMSGC Study Subjects	0.0400431	0.0142887	0.00757176	0.00744196	0.000881182	-0.00239108	0.00155935
Non-IMSGC Study Subjects	0.0388999	0.00837985	0.00828587	0.00518526	0.000408407	-0.000394146	0.00132824
Non-IMSGC Study Subjects	0.038586	0.0132479	0.010972	0.00582712	0.00166902	-0.00159465	0.00125289
Non-IMSGC Study Subjects	0.0391535	0.0103354	0.00673471	0.00568616	0.00214448	0.000402097	0.000114746
Non-IMSGC Study Subjects	0.0397223	0.0106444	0.00798399	0.00499202	-0.000114511	-0.00170961	0.00142092
Non-IMSGC Study Subjects	0.0306599	0.00114879	0.0082692	-0.0456354	0.000865644	0.00526003	-0.000120466
Non-IMSGC Study Subjects	0.0408041	0.0107681	0.0101693	0.00502249	-0.0014413	-0.00208622	-0.00121295
Non-IMSGC Study Subjects	0.0387154	0.0114837	0.00837963	0.000961187	-0.00250846	-0.00378143	0.00308749
Non-IMSGC Study Subjects	-0.00589787	-0.0132485	-0.00967448	0.00439246	0.00229705	-0.000430833	0.00330177
Non-IMSGC Study Subjects	0.031043	0.00962781	0.00184862	0.00586366	0.000978831	-0.00200253	0.000436125
Non-IMSGC Study Subjects	0.0410553	0.0133801	0.00722797	0.00704231	-0.00142877	-0.00292231	0.000756619
Non-IMSGC Study Subjects	0.0353548	0.00904601	0.00779975	-0.00989842	0.000945705	0.00244193	0.00176141
Non-IMSGC Study Subjects	0.0373661	0.0141539	0.00800844	0.00722656	-0.00237029	0.00100545	0.00109322
Non-IMSGC Study Subjects	0.0334687	0.00789105	0.00376891	-0.00544275	-0.000317757	0.00437776	-0.00150776
Non-IMSGC Study Subjects	0.0401236	0.0145611	0.00831624	0.00330487	-0.00119464	-0.000405481	-0.00113001
Non-IMSGC Study Subjects	0.0399711	0.0110969	0.00834118	0.0073401	0.00145613	-0.00213571	7.03526e-05
Non-IMSGC Study Subjects	0.0352062	0.0131178	0.00738419	0.00530086	0.00267266	0.000257989	0.00452247
Non-IMSGC Study Subjects	0.038904	0.0100777	0.00535012	0.00762519	-0.00128705	-0.000511595	-0.000364842
Non-IMSGC Study Subjects	0.0356295	0.0130996	0.00845035	0.00995045	0.00138819	0.000389156	0.00299172
Non-IMSGC Study Subjects	0.0350321	0.00653419	0.00777068	-0.0071783	-0.000355412	0.000500542	-0.000825008
Non-IMSGC Study Subjects	0.0375634	0.0111914	0.00797419	0.0052162	0.00157298	0.000427888	-0.000554346
Non-IMSGC Study Subjects	0.0381156	0.0120746	0.00671383	0.00687029	-0.00218617	-0.00019027	0.00279933
Non-IMSGC Study Subjects	0.0389952	0.0127924	0.00949752	0.00394488	0.00122371	-0.00261717	0.000204303
Non-IMSGC Study Subjects	0.0277455	0.00200285	0.0112764	-0.0364745	0.000239984	0.00676773	-0.00189729
Non-IMSGC Study Subjects	0.0392907	0.0084268	0.00900676	0.00176327	-0.00397206	0.00625703	0.000430355
Non-IMSGC Study Subjects	0.0384218	0.00924818	0.00813028	0.00229854	-0.00113477	0.00256611	0.00429129
Non-IMSGC Study Subjects	0.0380338	0.0130673	0.00744019	0.0103155	-0.00537073	-0.00378293	0.00119684
Non-IMSGC Study Subjects	0.0400987	0.00706246	0.00514128	-0.00826336	-0.00201713	0.00214077	-0.00321263
Non-IMSGC Study Subjects	0.0392199	0.0111892	0.00637359	0.00768122	0.00323042	-0.000962347	-0.00184102
Non-IMSGC Study Subjects	0.0370492	0.00846407	0.00702433	0.000886676	0.00136723	0.00290694	0.00187121
Non-IMSGC Study Subjects	0.0405962	0.0100208	0.00700321	0.00493606	-0.000211098	0.000739687	-0.00100539
Non-IMSGC Study Subjects	0.0412959	0.00981044	0.00502674	0.00361149	0.00253998	-0.000246068	-0.00160416
Non-IMSGC Study Subjects	0.0315864	0.00273748	0.0111239	-0.0389821	0.00319041	0.00480735	-0.00452726
Non-IMSGC Study Subjects	0.041189	0.0116588	0.00989251	0.00421181	0.000884528	-0.0003391	-0.00052318
Non-IMSGC Study Subjects	0.0370807	0.00859966	0.0101197	0.00639984	0.00134437	0.00222246	0.00362592
Non-IMSGC Study Subjects	0.0401729	0.011226	0.0122339	0.0063049	-0.00142342	0.0014386	-0.00108145
Non-IMSGC Study Subjects	0.0355466	0.00747895	0.00906673	-0.00296625	-0.000998137	0.00177811	-0.00445799
Non-IMSGC Study Subjects	0.0385214	0.011117	0.00704249	7.77261e-05	0.000412328	-0.000823274	-0.00332858
Non-IMSGC Study Subjects	0.037281	0.0139307	0.00969537	0.00595206	0.00326327	-0.00182861	0.00135204
Non-IMSGC Study Subjects	0.0404318	0.0116326	0.0105673	0.000941805	-0.00184024	-0.00303618	0.000625132
Non-IMSGC Study Subjects	0.0382956	0.0125382	0.00923333	0.00822495	0.000824138	0.0023797	-0.00128593
Non-IMSGC Study Subjects	0.037791	0.0102706	0.00729916	0.00335815	-9.61888e-05	-0.00145716	0.00191265
Non-IMSGC Study Subjects	0.0378601	0.0119295	0.00970585	0.00668827	0.00148953	-0.000182348	0.0028453
Non-IMSGC Study Subjects	0.0211607	0.0134005	-0.00559164	0.00666793	0.00103434	-0.00288754	0.00323831
Non-IMSGC Study Subjects	0.0390497	0.00673526	0.00588015	0.00255979	0.0032228	0.00351508	0.0033132
Non-IMSGC Study Subjects	0.0375982	0.0128109	0.00691039	0.0080801	-0.00138779	0.00101254	0.00163503
Non-IMSGC Study Subjects	0.0363616	0.0117261	0.00707409	0.00539338	0.0021704	0.000577831	-0.00232758
Non-IMSGC Study Subjects	0.0392141	0.00686458	0.00565312	0.00390837	-0.000527546	-0.00144056	0.000609908
Non-IMSGC Study Subjects	0.0411803	0.0107981	0.00599693	0.0103133	-0.00198507	-0.00362886	-1.92102e-05
Non-IMSGC Study Subjects	0.0379705	0.0096287	0.00884941	-0.00528206	0.00285549	0.00241901	-0.00164247
Non-IMSGC Study Subjects	0.0405899	0.00907607	0.0095137	0.00585991	0.00186821	-0.00142384	0.000535554
Non-IMSGC Study Subjects	0.0376452	0.00968953	0.00399025	0.00518229	-0.000508037	-0.000382686	-0.000887216
Non-IMSGC Study Subjects	0.0385475	0.0145176	0.0110953	0.00584402	0.000560124	-0.00143894	-0.00264784
Non-IMSGC Study Subjects	0.0380258	0.00801171	0.00757595	-0.0107061	0.000786676	-0.00241338	-0.00145908
Non-IMSGC Study Subjects	0.0414741	0.0118583	0.00749958	0.0111063	-0.00252183	-0.00202071	-0.00023851
Non-IMSGC Study Subjects	0.0339209	0.012589	0.00628193	0.0121018	0.000358167	-0.00479902	-0.00341961
Non-IMSGC Study Subjects	0.0380344	0.0121863	0.00842351	0.00704739	-0.000706734	0.000993154	0.00156947
Non-IMSGC Study Subjects	0.0388558	0.00972448	0.00752463	0.00561048	0.000548324	3.30064e-05	-0.000831519
Non-IMSGC Study Subjects	0.0395669	0.0137654	0.0109141	0.00477675	0.000396389	-0.00357735	0.00210259
Non-IMSGC Study Subjects	0.0399604	0.0121134	0.00661769	0.00299401	-0.00178596	0.000559254	-0.00208123
Non-IMSGC Study Subjects	0.0371035	0.00929353	0.00521965	0.00369236	0.000654952	-0.00169623	0.00271441
Non-IMSGC Study Subjects	0.0280092	0.000743909	0.00901315	-0.0398148	0.000927559	0.00631584	-0.00106379
Non-IMSGC Study Subjects	0.0354013	0.00822391	0.00942569	-0.0131281	-0.000232906	0.00580724	-0.00223567
Non-IMSGC Study Subjects	0.0388401	0.0133027	0.00959291	0.00292719	-0.000844358	-0.00378971	0.000668475
Non-IMSGC Study Subjects	0.0379899	0.0104509	0.00986546	0.00909947	-0.000659046	-0.00100396	0.00125068
Non-IMSGC Study Subjects	0.0385964	0.0153235	0.00795113	0.00572105	0.0026066	-0.00155108	0.00105825
Non-IMSGC Study Subjects	0.0361882	0.0131071	0.00502773	0.00796843	0.000294988	-0.000198928	-0.00201416
Non-IMSGC Study Subjects	0.030542	0.0020913	0.012165	-0.0387755	0.00346128	0.00553061	-0.00210257
Non-IMSGC Study Subjects	0.0362651	0.00915193	0.00677605	-0.0046528	9.96151e-05	0.00129349	7.26793e-05
Non-IMSGC Study Subjects	0.0375311	0.0136898	0.00867265	0.00931965	-0.00165227	-0.00204379	-0.000129613
Non-IMSGC Study Subjects	0.0378519	0.0148967	0.00904058	0.00304994	0.00013471	-0.00114709	0.000553071
Non-IMSGC Study Subjects	0.0372953	0.0121353	0.00881073	0.00596832	-0.00192234	0.00138983	-0.00116217
Non-IMSGC Study Subjects	0.0362079	0.0103369	0.0072833	0.00500647	0.000604983	-0.00116387	0.000840009
Non-IMSGC Study Subjects	0.0359026	0.0115547	0.00988454	0.00516116	-0.000364587	0.000486008	-0.00140069
Non-IMSGC Study Subjects	0.0389092	0.0120382	0.0055635	0.00783128	-0.0010441	-0.00298959	0.00322668
Non-IMSGC Study Subjects	0.0184358	0.00105037	0.00424066	-0.0322296	0.000217012	-0.0152931	0.0109971
Non-IMSGC Study Subjects	0.0331888	0.00725044	0.00954313	-0.0168195	0.000648844	0.0015074	-0.00216036
Non-IMSGC Study Subjects	0.0355389	0.00830769	0.00648875	-0.011261	-0.00176355	0.00489557	-0.00286033
Non-IMSGC Study Subjects	0.0377365	0.0108108	0.00566452	0.00836589	-0.00147209	-0.00271236	0.000880841
Non-IMSGC Study Subjects	0.0389501	0.0126232	0.00706823	0.00541743	-0.00147344	-0.000340542	0.00247781
Non-IMSGC Study Subjects	0.0367202	0.0101964	0.00694537	0.0012218	-0.00080254	0.00134215	-0.0014435
Non-IMSGC Study Subjects	0.0389294	0.0121523	0.00581697	0.00582523	0.000346852	-0.0004796	0.00132389
Non-IMSGC Study Subjects	0.0313651	0.00369403	0.00724843	-0.0401653	0.00174471	0.00616426	-0.00247238
Non-IMSGC Study Subjects	0.0406079	0.0112574	0.0064686	0.00316982	0.00168543	0.00153267	-6.57822e-05
Non-IMSGC Study Subjects	0.0384569	0.0100829	0.00454382	6.35881e-05	-0.00304433	0.00280341	-0.000296305
Non-IMSGC Study Subjects	0.0126194	0.00110893	0.00356978	-0.0267204	0.00301614	-0.00791043	0.00772695
Non-IMSGC Study Subjects	0.0413283	0.0109751	0.00516178	0.00444685	0.000697014	-0.0023123	0.000414604
Non-IMSGC Study Subjects	0.0352289	0.0155152	0.00992444	0.00376676	1.15136e-05	-0.000864991	0.00118468
Non-IMSGC Study Subjects	0.0415546	0.0112623	0.00701055	0.00664695	0.000360019	-0.000405572	0.000156056
Non-IMSGC Study Subjects	0.0305116	0.0128003	0.00061712	0.00734805	-0.000530963	-0.0018337	0.00188113
Non-IMSGC Study Subjects	0.0372706	0.013046	0.00365951	0.00540179	-0.000362917	-0.00172103	0.00144908
Non-IMSGC Study Subjects	0.0348134	0.0111159	0.00480567	-0.00339901	0.000255781	0.00231918	0.00222867
Non-IMSGC Study Subjects	0.0393216	0.0105076	0.005829	0.00684636	-0.000467199	-0.00242562	0.000977549
Non-IMSGC Study Subjects	0.036118	0.0102272	0.00740839	0.00357474	-1.79494e-05	0.0018398	-0.00101913
Non-IMSGC Study Subjects	0.0289685	-0.00528451	0.00940766	-0.0378081	0.00243868	0.00572945	-0.00089743
Non-IMSGC Study Subjects	0.0391414	0.00848281	0.00743214	-0.00188958	0.00107165	0.00322161	-0.000180087
Non-IMSGC Study Subjects	0.0388167	0.0146193	0.00665862	0.00571252	0.00212639	-0.00484402	-0.00056088
Non-IMSGC Study Subjects	0.0388739	0.0129588	0.00888226	0.00267859	-0.00191408	-0.00204291	0.0011696
Non-IMSGC Study Subjects	0.0404922	0.015507	0.011771	0.00278203	-0.00188905	-0.00181401	0.00207946
Non-IMSGC Study Subjects	0.0378151	0.0128558	0.00767346	0.0118519	-0.00160028	0.000630821	0.00048005
Non-IMSGC Study Subjects	0.037613	0.014059	0.00697018	0.00541337	-0.00144442	-0.000809901	0.000113403
Non-IMSGC Study Subjects	0.0406547	0.014515	0.00937944	0.00550099	0.00102729	9.57429e-05	0.000609044
Non-IMSGC Study Subjects	0.0389987	0.0119642	0.00999933	0.0055157	1.78241e-05	0.00221324	0.00127412
Non-IMSGC Study Subjects	0.0340249	0.00640906	0.00666751	-0.00484609	-0.000668295	0.00471226	-0.00688767
Non-IMSGC Study Subjects	0.0377533	0.0105604	0.00978657	-0.000630622	-0.000730388	0.000724804	0.00310864
Non-IMSGC Study Subjects	0.0371348	0.00708199	0.00921997	0.00173757	-5.3245e-05	0.00106236	-0.00192029
Non-IMSGC Study Subjects	0.0380956	0.0104933	0.00609005	0.00822987	0.00132874	-0.000962198	-0.00320297
Non-IMSGC Study Subjects	0.0371953	0.00760018	0.00779535	-0.000678905	-0.000212294	0.00401002	-0.00341566
Non-IMSGC Study Subjects	0.0313656	0.00878444	-0.00164691	-0.0111433	0.000725484	0.00574795	-0.000124855
Non-IMSGC Study Subjects	0.0365134	0.0129182	0.0094401	0.00575216	0.00143156	-0.00448549	0.00100857
Non-IMSGC Study Subjects	0.0373024	0.0137728	0.00879004	0.00821045	-0.000228584	-0.00177867	-0.000924231
Non-IMSGC Study Subjects	0.0379924	0.0114664	0.00607055	0.00431006	0.00282213	-0.0021977	0.0012184
Non-IMSGC Study Subjects	0.0311167	0.0135574	0.000896738	0.00657933	0.00165141	-0.000271298	-0.00169334
Non-IMSGC Study Subjects	0.0382791	0.00537291	0.00741001	-0.00333908	-0.000355792	0.00332969	-0.00740596
Non-IMSGC Study Subjects	0.036631	0.0122404	0.00563171	0.00836095	-0.00200709	9.18545e-05	0.00174959
Non-IMSGC Study Subjects	0.0391443	0.012063	0.00915473	0.0013618	0.000211705	-0.00183205	0.00238914
Non-IMSGC Study Subjects	0.0330221	0.00580118	0.00501242	-0.0242234	0.00482221	0.00660812	-0.00273298
Non-IMSGC Study Subjects	0.036782	0.0121861	0.00772144	0.00551608	0.000928315	0.00118511	0.00267582
Non-IMSGC Study Subjects	0.0357058	0.0126099	0.00815935	-0.0043894	-5.10577e-05	0.000603407	-0.000859409
Non-IMSGC Study Subjects	0.0393878	0.0121102	0.00648124	0.00542638	0.00165147	0.000884004	-0.00310511
Non-IMSGC Study Subjects	0.03824	0.0121618	0.0069553	0.00401112	0.00220681	-0.00200866	-0.00249521
Non-IMSGC Study Subjects	0.0394071	0.0119474	0.00677565	0.00802122	-0.00152303	0.00334741	-0.000276028
Non-IMSGC Study Subjects	0.0299721	0.00931887	0.000265964	0.00166795	0.00255905	0.00168989	-0.000834054
Non-IMSGC Study Subjects	0.0393153	0.0134389	0.0117577	0.00851424	-0.000460107	0.00195465	0.00258841
Non-IMSGC Study Subjects	0.0378568	0.0136084	0.00682453	0.0041599	-0.000444849	-0.00299539	-0.000853806
Non-IMSGC Study Subjects	0.0385876	0.0132857	0.00713577	0.00489131	0.00216777	-0.00055034	0.0019076
Non-IMSGC Study Subjects	0.0371111	0.00604666	0.00887911	0.00759488	-0.000460369	-0.000955489	0.00245363
Non-IMSGC Study Subjects	0.0399997	0.00983855	0.0100438	0.00772316	0.000257743	0.000134094	-0.00201262
Non-IMSGC Study Subjects	0.0394105	0.011679	0.00783058	0.00840175	-0.00069076	0.00248319	-8.72981e-05
Non-IMSGC Study Subjects	0.037051	0.0111294	0.00656145	0.00351369	0.000942042	-0.00142721	0.00308698
Non-IMSGC Study Subjects	0.036194	0.00849962	0.00650718	0.00161996	-0.00399762	0.00111223	0.00250014
Non-IMSGC Study Subjects	0.0355766	0.0102043	0.00924547	0.00756037	0.00098794	-0.000846004	-0.00304249
Non-IMSGC Study Subjects	0.0403827	0.0113168	0.0121122	0.00914568	-0.00173976	-0.00273349	-0.00010922
Non-IMSGC Study Subjects	0.0375112	0.0114446	0.00640396	0.00354649	7.82125e-05	-0.00276003	0.00134184
Non-IMSGC Study Subjects	0.0361628	0.00976416	0.0108365	0.00522911	0.000361832	-0.000154705	0.00223645
Non-IMSGC Study Subjects	0.0334261	0.00690233	0.00458515	-0.0179505	3.83777e-05	0.0063886	-0.00231079
Non-IMSGC Study Subjects	0.0408792	0.0121083	0.00544476	0.00802311	0.000589535	-0.000111075	0.00164384
Non-IMSGC Study Subjects	0.0304535	0.00978987	0.00712579	0.00641332	0.000250979	-0.00308663	-9.37166e-05
Non-IMSGC Study Subjects	0.037327	0.00928362	0.00783665	0.00508906	-0.00234731	-0.0013363	0.00191979
Non-IMSGC Study Subjects	0.037305	0.0101613	0.00791196	0.0035867	0.000425023	0.000487086	0.000276185
Non-IMSGC Study Subjects	0.0399467	0.00920928	0.0090792	0.00566166	0.000352304	-0.00146817	-0.00231899
Non-IMSGC Study Subjects	0.0383469	0.00957182	0.00662247	0.00442729	-0.00242032	-0.00219022	-0.00352562
Non-IMSGC Study Subjects	0.0326132	0.00498275	-0.00194284	-0.0023724	-0.00264355	0.00187081	-0.000632741
Non-IMSGC Study Subjects	0.0375786	0.0118119	0.00667001	0.00800076	0.000520724	-0.000904857	0.0015177
Non-IMSGC Study Subjects	0.0377608	0.0108855	0.00719015	0.00196197	0.00162582	-0.000635148	-0.000921163
Non-IMSGC Study Subjects	0.0389524	0.0122941	0.0102359	0.00817704	-0.00173483	-0.00230927	-0.000304603
Non-IMSGC Study Subjects	0.0392549	0.0103856	0.00675846	0.00764083	7.76019e-05	0.00212728	0.0020127
Non-IMSGC Study Subjects	0.039711	0.00905551	0.0059216	0.0016787	0.00108426	0.00307482	-0.0051464
Non-IMSGC Study Subjects	0.0395085	0.0121848	0.00514347	0.00749685	-0.00137673	-0.00196795	0.000481269
Non-IMSGC Study Subjects	0.0370415	0.0119001	0.00845398	0.00405745	-0.00275476	-0.00133808	-6.58851e-05
Non-IMSGC Study Subjects	0.0398548	0.0135812	0.00770869	0.00771119	0.00139046	0.00137784	-0.00159916
Non-IMSGC Study Subjects	0.034032	-0.00347459	0.00762628	-0.0367625	0.00100812	0.00556363	-0.00199501
Non-IMSGC Study Subjects	0.0359179	0.0126392	0.00670616	0.00255568	0.000395545	-0.00137857	-0.000845041
Non-IMSGC Study Subjects	0.0393292	0.0116367	0.00869289	0.00718384	-0.00166365	-0.00302895	0.00268902
Non-IMSGC Study Subjects	0.0383822	0.00981854	0.00908153	0.00360995	0.00145423	0.00470065	0.000675574
Non-IMSGC Study Subjects	0.0371945	0.0119837	0.00777716	0.00585344	-0.00179703	-0.0026588	-0.00204323
Non-IMSGC Study Subjects	0.0331082	0.00383648	0.00773784	-0.0211313	0.00171445	0.000238104	0.000952254
Non-IMSGC Study Subjects	0.0392033	0.00697798	0.0104273	-0.00915258	-0.000288375	0.00134985	-0.00129454
Non-IMSGC Study Subjects	0.0418198	0.0138229	0.00902524	0.00349105	-0.00147625	0.00151147	0.000596595
Non-IMSGC Study Subjects	0.040647	0.0120185	0.00506299	0.00500187	-0.00154632	0.0014211	-0.000512168
Non-IMSGC Study Subjects	0.0359754	0.00486901	0.00521381	0.00594505	0.0015794	-0.00154964	-0.00288133
Non-IMSGC Study Subjects	0.037172	0.0122369	0.00906969	0.00437167	0.000651417	-0.000811866	0.00122883
Non-IMSGC Study Subjects	0.0351885	0.00265923	0.00919912	-0.0288859	0.00213431	0.00281059	-0.000585614
Non-IMSGC Study Subjects	0.0392429	0.0118747	0.00306524	0.00471163	-0.00205262	0.000265975	0.000992061
Non-IMSGC Study Subjects	0.0354648	0.0115458	0.00857681	0.0008885	0.00170646	-0.000217923	-0.000380318
Non-IMSGC Study Subjects	0.0397919	0.0120661	0.00767626	0.00333215	0.000311325	-0.00114454	-0.0031656
Non-IMSGC Study Subjects	0.0306226	0.00383954	0.00994185	-0.0391058	0.000411286	0.00675313	-0.0040542
Non-IMSGC Study Subjects	0.0336375	0.00229242	0.00722071	-0.0312535	0.00100344	0.00285035	-0.000790154
Non-IMSGC Study Subjects	0.0396003	0.00719481	0.00676446	0.0072864	-0.00160287	-0.00103102	-0.0043746
Non-IMSGC Study Subjects	0.037864	0.00978934	0.009283	0.00259606	-0.00119279	-0.000384648	-0.000502359
Non-IMSGC Study Subjects	0.0367151	0.0120993	0.00760717	0.00325863	-6.30028e-05	0.00109359	0.00112922
Non-IMSGC Study Subjects	0.0407656	0.0118293	0.00566561	0.00594218	-0.00306468	0.00291435	-0.00217608
Non-IMSGC Study Subjects	0.035755	0.0118617	0.00650606	0.00198113	0.00198048	-5.88769e-05	0.00194441
Non-IMSGC Study Subjects	0.036001	0.00937504	0.00879668	-0.0107881	0.00183984	0.00357349	0.00120111
Non-IMSGC Study Subjects	0.0384789	0.0112868	0.00904551	0.00135086	0.000579868	0.000689468	0.00279952
Non-IMSGC Study Subjects	0.0369927	0.0137441	0.00573198	0.00869039	-0.000315269	0.00151987	0.0029969
Non-IMSGC Study Subjects	0.0355732	0.00799992	0.00969817	-0.000375879	0.00028622	0.00402077	-0.00289885
Non-IMSGC Study Subjects	0.0380096	0.00968506	0.00946387	0.00353627	-0.0012363	0.00139355	0.00206111
Non-IMSGC Study Subjects	0.0365343	0.00895029	0.00731145	-0.00615065	0.000896044	0.00612453	-0.000408926
Non-IMSGC Study Subjects	0.029679	-0.000575104	0.0117465	-0.0390658	0.00129435	0.00678114	-0.0012393
Non-IMSGC Study Subjects	0.0364627	-0.00087288	0.00882876	-0.00970602	0.00238526	0.0073479	-0.00268855
Non-IMSGC Study Subjects	0.0345429	0.00653977	0.00612196	-0.0161534	0.00371721	0.00328365	-0.00284867
Non-IMSGC Study Subjects	0.0356907	0.0101894	0.00864408	-0.00158553	-0.00107515	-0.00499473	9.36754e-05
Non-IMSGC Study Subjects	0.0383136	0.0126415	0.0084378	0.0084353	-0.00244312	0.0016312	0.000804029
Non-IMSGC Study Subjects	0.0391817	0.0154905	0.00722987	0.00441674	-0.00183134	-0.0018188	3.6981e-05
Non-IMSGC Study Subjects	0.0377297	0.0138334	0.00860184	0.0102533	-0.0016217	0.00141819	0.00111001
Non-IMSGC Study Subjects	0.0389587	0.00753599	0.00920406	0.0053211	0.00103566	-0.00155652	-0.000574531
Non-IMSGC Study Subjects	0.0401904	0.0105184	0.00457305	0.00698976	0.00177073	-0.000687253	0.000778193
Non-IMSGC Study Subjects	0.0370731	0.0122302	0.00991294	0.00201976	0.000268106	-0.000938626	-0.000100373
Non-IMSGC Study Subjects	0.0355075	0.00680885	0.00738193	-0.0154885	-0.00059448	0.00392958	0.00141199
Non-IMSGC Study Subjects	0.0387847	0.00882863	0.00541147	-0.00300428	-0.000709751	0.00214568	-0.00145442
Non-IMSGC Study Subjects	0.0323778	-0.000292904	0.00862194	-0.0333245	0.00367154	0.000639792	0.000962951
Non-IMSGC Study Subjects	0.030108	0.00106741	0.0122519	-0.0384332	0.00525818	0.0110521	-0.00141597
Non-IMSGC Study Subjects	0.0392598	0.0108779	0.00901717	0.00842129	0.000366104	-7.84627e-07	-0.000104196
Non-IMSGC Study Subjects	0.0380134	0.0119232	0.00662095	0.00342321	0.00196324	0.000878	-0.000713037
Non-IMSGC Study Subjects	0.0385704	0.00871721	0.00871795	-0.00144721	0.00150895	0.00197207	-0.00212517
Non-IMSGC Study Subjects	0.034795	0.011983	0.00861162	0.00500806	0.00215236	0.00024483	0.000383755
Non-IMSGC Study Subjects	0.0367339	0.00574168	0.00777832	-0.0103468	-0.000507752	0.00124343	-0.00245316
Non-IMSGC Study Subjects	0.036048	0.0110246	0.00880106	0.00643541	0.000868237	0.00135288	-0.000293536
Non-IMSGC Study Subjects	0.0391645	0.0100036	0.00761914	-1.43699e-05	0.000687998	0.00285877	-0.00477299
Non-IMSGC Study Subjects	0.0300459	-0.000138076	0.00637656	-0.040109	0.000852455	0.00646301	-0.00205848
Non-IMSGC Study Subjects	0.030774	-0.00476589	0.00784842	-0.0221204	0.000792206	0.00100337	-9.76132e-05
Non-IMSGC Study Subjects	0.035553	0.0124417	0.00995945	0.00395029	0.000984433	0.00251277	-0.00414413
Non-IMSGC Study Subjects	0.0360066	0.011499	0.00577809	0.00414333	0.000918993	-0.00324735	-0.00124304
Non-IMSGC Study Subjects	0.037231	0.00751248	0.00752436	-0.00433823	-0.000753971	8.25982e-05	-0.00102482
Non-IMSGC Study Subjects	0.0374164	-0.00191891	0.00798214	-0.00825338	-0.00161486	0.00513548	-0.00341911
Non-IMSGC Study Subjects	0.0410585	0.0116462	0.00706092	0.00391822	0.000947962	-0.00568186	-4.78368e-05
Non-IMSGC Study Subjects	0.0406745	0.013158	0.00763022	0.0103569	0.0015443	-0.00211868	0.00205045
Non-IMSGC Study Subjects	0.0367955	0.0083956	0.00585008	0.0115087	0.00212677	-0.000941054	0.00446218
Non-IMSGC Study Subjects	0.0392848	0.0104755	0.00965738	0.00906681	-0.00210484	0.00392869	0.000767711
Non-IMSGC Study Subjects	0.0397766	0.0115756	0.00799053	0.00711942	1.23841e-05	-0.00140678	0.000682021
Non-IMSGC Study Subjects	0.0380876	0.0107573	0.00776702	0.0028387	8.09064e-05	-0.000790949	-0.00277742
Non-IMSGC Study Subjects	0.043019	0.00936103	0.0105474	-0.00948763	0.00065985	0.00263612	-0.00294946
Non-IMSGC Study Subjects	0.0387704	0.0109803	0.00787313	0.00642868	-0.00162842	-0.00106738	-0.00202049
Non-IMSGC Study Subjects	0.0370653	0.00942091	0.00564941	-0.00565335	0.00317356	-0.00305856	-0.000687295
Non-IMSGC Study Subjects	0.0352347	0.00673223	0.00857443	-0.0180159	-0.00145561	0.00198363	0.000169673
Non-IMSGC Study Subjects	0.039947	0.0113182	0.0088978	0.00685612	-0.000454365	-0.00107353	0.000506837
Non-IMSGC Study Subjects	0.0398178	0.0110772	0.0090847	0.000173797	-0.000253387	0.00289093	-0.00141879
Non-IMSGC Study Subjects	0.0296231	0.00121179	0.00779488	-0.0350603	0.000837872	0.00502397	-0.0014758
Non-IMSGC Study Subjects	0.0356949	0.00478689	0.0104828	-0.0205847	-0.000143746	0.00028081	-0.00246482
Non-IMSGC Study Subjects	0.0300576	0.0059239	0.00651139	-0.042841	0.0019412	0.0101008	-0.00219463
Non-IMSGC Study Subjects	0.0374131	0.0124156	0.00699648	0.00775536	0.00157845	-0.000871916	0.00213239
Non-IMSGC Study Subjects	0.0401791	0.0108476	0.00837907	0.00801665	0.000810852	-0.00118261	-0.00103566
Non-IMSGC Study Subjects	0.0405891	0.0115282	0.0109213	0.00772737	-0.00167795	0.00232964	0.00185899
Non-IMSGC Study Subjects	0.0392345	0.00832864	0.00794995	0.00980175	0.000506094	0.00131207	0.000568992
Non-IMSGC Study Subjects	0.035828	0.00827159	0.0078431	0.00587399	0.000952459	0.00266785	-0.00158304
Non-IMSGC Study Subjects	0.0310621	-0.0128726	0.0076659	-0.0138859	0.00194407	0.00640999	-0.00463717
Non-IMSGC Study Subjects	0.03713	0.00671236	0.00758025	0.00137021	-0.00258269	0.00160485	-0.00213204
Non-IMSGC Study Subjects	0.0408251	0.0119711	0.00882031	0.00339597	0.00121235	0.00359178	-0.00143327
Non-IMSGC Study Subjects	0.0407615	0.0102124	0.0101412	0.00324449	0.000829796	0.000682782	-0.00122355
Non-IMSGC Study Subjects	0.0374162	0.0130447	0.00729226	0.00619654	0.000552064	-0.0025332	-7.32995e-05
Non-IMSGC Study Subjects	0.0363315	0.0109317	0.00877575	0.00467591	-0.00150557	-0.00470604	-0.0010353
Non-IMSGC Study Subjects	0.0384252	0.00924039	0.00934355	0.0087045	0.000992687	-0.000851378	0.00207928
Non-IMSGC Study Subjects	0.037533	0.0138051	0.00457437	0.00473304	0.00204443	0.00090459	-0.000801969
Non-IMSGC Study Subjects	0.0375976	0.00321824	0.00651745	-0.00580988	0.00197179	0.00337416	-0.00477989
Non-IMSGC Study Subjects	0.0370836	0.0121121	0.0110617	0.00266492	0.00100794	-0.00048067	-0.0015569
Non-IMSGC Study Subjects	0.0412381	0.0086355	0.00582028	0.00489155	-0.00203313	-0.000103407	-0.00164128
Non-IMSGC Study Subjects	0.039377	0.0152129	0.00743886	0.0112053	6.18867e-05	-0.00334718	0.00116106
Non-IMSGC Study Subjects	0.0413548	0.0149125	0.0103694	0.0061491	0.00126562	0.000163807	0.00125408
Non-IMSGC Study Subjects	0.0369466	0.00934605	0.00861852	-0.00370391	-0.00010984	-0.000868613	-0.00233012
Non-IMSGC Study Subjects	0.0337255	0.00702901	0.00668188	-0.0144599	-0.00211093	0.00023358	0.0011266
Non-IMSGC Study Subjects	0.038708	0.00887011	0.00676772	0.00968858	-0.00179717	0.000166169	0.00226468
Non-IMSGC Study Subjects	0.0359744	0.00914855	0.00709219	0.00812665	-0.00143517	-0.00279612	0.00185219
Non-IMSGC Study Subjects	0.0373054	0.011342	0.00592722	0.00364164	0.000672428	-0.00184001	-0.00121796
Non-IMSGC Study Subjects	0.0378586	0.0103683	0.00820279	0.00836662	-0.000408142	-0.00107313	0.000780725
Non-IMSGC Study Subjects	0.0378917	0.0143873	0.0101376	0.00795882	-0.00167322	-0.000231531	-0.00224884
Non-IMSGC Study Subjects	0.0341517	0.00242909	0.00918029	-0.0291943	0.000481324	0.00281035	0.000780682
Non-IMSGC Study Subjects	0.0359109	0.0110188	0.00847479	0.00493941	-0.00280508	-0.000946087	0.000649367
Non-IMSGC Study Subjects	0.0397547	0.0120259	0.00959769	0.00639865	0.000993216	-0.00020607	-0.00348464
Non-IMSGC Study Subjects	0.0380588	0.0143473	0.00868218	0.00673167	0.000685571	0.00057851	0.00206395
Non-IMSGC Study Subjects	0.0366644	0.0119665	0.00656957	0.00591702	0.000485148	-0.00306837	0.00415638
Non-IMSGC Study Subjects	0.0364628	0.0125314	0.00740364	0.00403887	-0.00171685	0.000437745	-0.000257481
Non-IMSGC Study Subjects	0.0378012	0.0107021	0.0103759	0.00075487	0.000265344	-0.000766356	0.000704773
Non-IMSGC Study Subjects	0.0373819	0.0133338	0.0103664	0.00407172	0.00220791	0.00119596	0.000588695
Non-IMSGC Study Subjects	0.0390704	0.0145924	0.00743753	0.00354881	-0.00231223	-0.00124688	-0.00190119
Non-IMSGC Study Subjects	-0.0271117	-0.1585	0.00614073	0.000361198	-0.000912879	0.00130151	-0.000155495
Non-IMSGC Study Subjects	0.0349519	0.0134973	0.00776043	0.00549728	0.00383093	0.00112895	0.000145801
Non-IMSGC Study Subjects	0.0380172	0.0121901	0.00994757	0.000636196	-0.00181277	0.00123581	-0.00178828
Non-IMSGC Study Subjects	0.0302214	-0.000561282	0.00693712	-0.042149	0.00407974	0.00657681	-0.00222906
Non-IMSGC Study Subjects	0.0353196	0.0103294	0.00827636	0.00590063	0.00155782	-0.0022081	-0.000743656
Non-IMSGC Study Subjects	-0.0150543	-0.105648	-0.00374834	0.00320919	-0.00252031	0.00178261	0.00379301
Non-IMSGC Study Subjects	-0.021131	-0.13363	0.00350492	0.00345286	-0.00264576	-0.00211163	-0.00278918
Non-IMSGC Study Subjects	-0.0273031	-0.144483	0.00181444	0.00403953	0.00073774	-0.000367691	0.00170634
Non-IMSGC Study Subjects	-0.0286762	-0.150685	0.00365913	0.00239988	0.00024209	0.00355106	-0.000395267
Non-IMSGC Study Subjects	-0.0240999	-0.14819	0.00766947	0.00629588	0.00208785	0.00436891	4.47774e-05
Non-IMSGC Study Subjects	-0.0313854	-0.159899	0.00653976	0.00393199	0.000966916	-0.00043533	7.5145e-05
Non-IMSGC Study Subjects	-0.0405796	0.01784	0.00952936	0.00320996	0.0183434	-0.00223016	-0.00683123
Non-IMSGC Study Subjects	-0.0230997	-0.141931	0.00802065	0.00244649	0.000576502	0.00377219	0.00303492
Non-IMSGC Study Subjects	-0.0334279	0.00363905	-0.0650327	0.00297483	-0.00137651	-0.00163832	0.00340836
Non-IMSGC Study Subjects	-0.00406219	-0.0968657	-0.00138095	0.00170516	0.00213117	-0.00170653	-0.000803829
Non-IMSGC Study Subjects	0.0387465	0.0062102	0.00952086	-0.0140681	0.00187144	0.00113797	-0.00306018
Non-IMSGC Study Subjects	0.0384055	0.0041633	0.00976907	-0.0144152	0.00316189	0.00500171	-0.00313316
Non-IMSGC Study Subjects	-0.0402799	-0.0990709	0.0118643	-0.00200401	-0.0106245	-6.58633e-05	-0.00743656
Non-IMSGC Study Subjects	0.0391444	0.00872222	0.0110623	0.00176091	0.000617646	0.000454479	-0.000659523
Non-IMSGC Study Subjects	0.0356747	0.0120581	0.00603976	0.00223408	-0.00237361	-0.00127739	-0.000576417
Non-IMSGC Study Subjects	0.0352717	0.00927265	0.0110181	-0.000509966	-7.36597e-05	-0.00103798	0.00193748
Non-IMSGC Study Subjects	0.0314172	0.0126152	0.000647318	0.00502753	-0.000592214	8.2471e-05	-0.00107853
Non-IMSGC Study Subjects	0.0367785	0.0115926	0.00633631	0.00664318	-0.000327596	-0.000792833	0.00296174
Non-IMSGC Study Subjects	0.0396007	0.0108673	0.00914888	0.00305128	0.00080143	-0.00154391	0.00532306
Non-IMSGC Study Subjects	-0.0275671	-0.153839	0.0015574	0.000635305	0.00022766	0.000402896	0.00108807
Non-IMSGC Study Subjects	0.0349392	0.00806623	0.0073708	-0.00104582	0.00016828	0.00171589	-0.000984021
Non-IMSGC Study Subjects	0.0392615	0.0140804	0.00360088	0.00526694	0.00116077	0.000811943	0.00100933
Non-IMSGC Study Subjects	0.0381517	0.014157	0.00698006	0.00753729	0.00180431	0.000989048	0.00133899
Non-IMSGC Study Subjects	-0.0172221	0.00819755	-0.0506154	-0.00118951	-0.0036216	-0.00072563	0.000792222
Non-IMSGC Study Subjects	-0.0315397	0.00906156	-0.0687404	0.00174652	-0.00332148	-0.000527248	0.000366966
Non-IMSGC Study Subjects	-0.0271037	-0.152006	0.00405665	0.00285485	-0.00155278	-0.00290668	-0.0031522
Non-IMSGC Study Subjects	0.0329617	0.00200457	0.0103873	-0.0410824	0.00451881	0.0070801	-0.00260602
Non-IMSGC Study Subjects	0.0237791	0.0128407	0.0105439	0.00384931	-0.00312845	0.00250547	0.00169119
Non-IMSGC Study Subjects	0.0392185	0.0143482	0.00637999	0.0066188	-0.00159858	-0.00290421	-0.00289878
Non-IMSGC Study Subjects	-0.0206298	-0.129952	0.00608876	0.00172496	-0.000997507	0.00215878	0.000379224
Non-IMSGC Study Subjects	0.00326827	-0.0764734	0.00497717	0.00214769	0.00123352	0.00236984	0.00208038
Non-IMSGC Study Subjects	0.0392554	0.00815783	0.00693344	-0.00439018	-0.000132232	0.00397451	-0.00298312
Non-IMSGC Study Subjects	-0.0277407	-0.153356	0.00687424	0.00301652	0.00131231	-0.00184723	-0.00134028
Non-IMSGC Study Subjects	-0.021417	-0.142808	0.010874	-0.00015966	-0.00188748	0.00249221	0.00107715
Non-IMSGC Study Subjects	0.0330147	0.00386147	0.00592447	-0.0102598	-0.00039054	0.0030046	-0.00146473
Non-IMSGC Study Subjects	0.0358232	0.0155608	0.00281282	0.00312419	0.000336926	0.00141803	0.000860318
Non-IMSGC Study Subjects	0.0385191	0.0105979	0.00812034	0.00560718	0.000942504	-0.000949876	0.00270907
Non-IMSGC Study Subjects	-0.0233123	-0.14367	0.00701327	0.00232444	-0.000542638	-3.85121e-05	0.00179091
Non-IMSGC Study Subjects	-0.0249166	-0.147996	0.00559227	0.000360372	-0.00135671	0.000810694	-0.000394512
Non-IMSGC Study Subjects	-0.00818536	-0.10611	0.00402237	0.00403041	0.000186584	0.00272148	-0.00116971
Non-IMSGC Study Subjects	-0.0245465	-0.150247	0.00612301	0.00418249	0.000192629	-0.000608258	0.000328503
Non-IMSGC Study Subjects	-0.0244143	-0.135912	0.00391589	0.000330042	0.00178287	0.00138422	0.000836398
Non-IMSGC Study Subjects	-0.0210689	-0.145956	0.00723269	0.0035026	0.00116937	-0.00304875	0.00376883
Non-IMSGC Study Subjects	0.0298461	0.00207597	0.00800008	-0.0393047	0.000810715	0.00501456	-0.00221627
Non-IMSGC Study Subjects	0.0383567	0.0092459	0.00816877	0.00712338	-0.000537768	0.000192303	0.000403251
Non-IMSGC Study Subjects	0.037695	0.00790488	0.00910401	0.00261252	-0.000409712	-0.00192416	0.00372864
Non-IMSGC Study Subjects	0.0223589	0.00692948	-0.00683844	0.0012958	-0.000359034	-0.000281625	0.00290652
Non-IMSGC Study Subjects	0.0357397	0.00898095	0.00922376	0.00360443	0.000434073	-0.00109893	-0.00141833
Non-IMSGC Study Subjects	0.0370549	0.0114322	0.0117713	-0.00687419	0.000350816	0.00361497	-0.000791198
Non-IMSGC Study Subjects	0.0338861	0.0115715	0.00711982	0.00821908	-0.000444118	0.00149596	-0.00109019
Non-IMSGC Study Subjects	0.0385987	0.0103891	0.00681499	0.00407959	0.00186515	0.00117869	0.00209283
Non-IMSGC Study Subjects	0.0392545	0.0127477	0.00744871	0.0065992	0.000785568	-0.00129036	0.0008058
Non-IMSGC Study Subjects	0.0385896	0.0148633	0.00432448	0.00708899	0.000746866	0.000278003	0.00104388
Non-IMSGC Study Subjects	0.0373069	0.00839996	0.00709513	0.00678667	0.00128766	-0.00316138	2.12758e-05
Non-IMSGC Study Subjects	0.0381712	0.0163278	0.00896868	0.00533201	0.000372436	-0.000347538	0.00130474
Non-IMSGC Study Subjects	0.0399304	0.0110503	0.00712548	-0.00720062	0.000695125	-0.000828482	8.77256e-05
Non-IMSGC Study Subjects	-0.0755422	0.0243134	-0.12217	0.010184	-0.00579216	-0.00561255	0.00563654
Non-IMSGC Study Subjects	-0.0194742	-0.136045	0.00845864	0.00552392	-0.00282098	-0.00220212	0.000485854
Non-IMSGC Study Subjects	-0.025921	-0.151679	0.00637472	0.000159213	-0.00124693	-0.00202101	-0.000848201
Non-IMSGC Study Subjects	0.0336447	0.000502074	0.00873343	-0.0252365	0.00449325	0.00231358	0.00332752
Non-IMSGC Study Subjects	0.0329549	-0.000967247	0.00780448	-0.023251	0.0019831	0.00540095	-0.00336637
Non-IMSGC Study Subjects	0.0321481	0.00114807	0.0106187	-0.0243021	0.000911142	0.00211869	-0.00263111
Non-IMSGC Study Subjects	0.035739	0.006339	0.00922351	-0.0227288	0.00128035	0.002047	-0.00225239
Non-IMSGC Study Subjects	0.0332854	-0.00144332	0.00862963	-0.0262219	0.00246761	0.00307604	-0.00213809
Non-IMSGC Study Subjects	0.0325139	0.00381935	0.00733557	-0.0266236	0.000360423	0.00629578	0.00181065
Non-IMSGC Study Subjects	0.0368204	0.00153969	0.0090531	-0.0276468	0.00468354	0.00363901	-0.00166879
Non-IMSGC Study Subjects	0.0378618	0.0120692	0.00787067	5.96356e-05	-9.27645e-05	-0.000460375	-0.00646149
Non-IMSGC Study Subjects	-0.0050743	-0.0987116	0.00659559	0.00534148	0.00176544	0.00216103	-0.00233355
Non-IMSGC Study Subjects	-0.0219227	-0.14473	0.00703524	0.00288024	-3.1839e-05	-0.00147496	9.31678e-05
Non-IMSGC Study Subjects	-0.0222897	-0.147928	0.00460575	0.00197914	-0.0010199	-0.000564219	-0.00345091
Non-IMSGC Study Subjects	-0.028486	-0.155562	0.0068074	0.00529653	-0.00189078	0.00187052	-0.0013045
Non-IMSGC Study Subjects	0.0356334	0.0011639	0.00691585	-0.0301029	0.000705313	-0.000198165	-0.0013486
Non-IMSGC Study Subjects	0.0385454	0.00905494	0.00625819	-0.00839456	0.0028289	0.00375771	0.000542047
Non-IMSGC Study Subjects	0.033603	0.00649796	0.0100052	-0.0212528	0.00293017	0.000677022	-0.00278038
Non-IMSGC Study Subjects	0.0383662	0.00846555	0.00794286	0.00950344	-0.000287603	-0.000169793	0.00146748
Non-IMSGC Study Subjects	0.0384863	0.0109694	0.00843975	0.00742715	-0.000942745	-0.00225605	-0.00120588
Non-IMSGC Study Subjects	0.0372147	0.0117107	0.00603653	0.00485619	0.000453922	-0.00150488	0.00225891
Non-IMSGC Study Subjects	0.0373346	0.0123919	0.00547115	0.0101977	0.00134239	-0.00149787	0.00285451
Non-IMSGC Study Subjects	0.0400739	0.0133214	0.00698259	0.00585084	0.00152979	-0.00234608	-0.000958248
Non-IMSGC Study Subjects	0.0389428	0.0144234	0.00848342	0.0102854	0.000734413	0.000118571	0.00067391
Non-IMSGC Study Subjects	0.0149308	-0.023754	-0.00477685	-0.00669861	3.75893e-05	0.00211259	-0.000795961
Non-IMSGC Study Subjects	0.0352669	0.0108812	0.00618616	0.00263735	0.00164308	-0.000525537	0.00213838
Non-IMSGC Study Subjects	-0.00415016	0.00554465	-0.0392946	-0.00593374	0.000758005	0.00016837	-0.00216231
Non-IMSGC Study Subjects	-0.0312079	-0.15841	0.00734383	0.00244969	0.00215653	-0.00139581	0.000342899
Non-IMSGC Study Subjects	-0.0298389	-0.166697	0.00327872	0.000910293	0.00160374	0.000380605	0.00205587
Non-IMSGC Study Subjects	-0.0102299	-0.114429	0.00609793	0.00346254	-0.000956647	0.000626971	-0.00131792
Non-IMSGC Study Subjects	-0.0227456	-0.141339	0.00661333	0.00282174	-0.000929312	0.00141873	0.00036475
Non-IMSGC Study Subjects	0.00464138	-0.0685354	0.00273897	0.00390455	0.00289996	-0.00124581	-0.00353631
Non-IMSGC Study Subjects	-0.0266435	-0.144812	0.00268434	0.00396904	0.000895966	0.00068315	0.00147749
Non-IMSGC Study Subjects	-0.0299544	-0.155072	0.00680434	0.00187165	0.000623187	0.000931208	0.00121072
Non-IMSGC Study Subjects	0.0366778	0.0125445	0.0059097	0.00520786	-6.53566e-06	-0.00339127	-0.000882673
Non-IMSGC Study Subjects	-0.0254326	-0.148031	0.00581694	0.00347126	-0.00167898	0.00166011	-0.00213967
Non-IMSGC Study Subjects	-0.000911437	-0.0853073	0.00525285	0.0032278	-0.000198974	0.00104132	0.00108129
Non-IMSGC Study Subjects	-0.015197	-0.134467	0.00473139	0.00517286	-0.00370733	-0.00121168	-0.00272665
Non-IMSGC Study Subjects	-0.0353866	-0.174265	0.00306736	0.00178102	-0.00107591	-0.00242062	0.00355556
Non-IMSGC Study Subjects	-0.0278725	-0.155663	0.00520481	0.00460057	-0.00183403	-8.25445e-05	0.000413309
Non-IMSGC Study Subjects	-0.0251072	-0.143784	0.00334097	0.00323988	-0.000701614	0.00124112	-0.00364911
Non-IMSGC Study Subjects	-0.00898694	-0.10439	0.00347713	0.00242936	0.000470706	0.000990712	0.00102392
Non-IMSGC Study Subjects	0.0391423	0.00493781	0.00966662	-0.0100695	0.00168747	0.00282516	-0.00093455
Non-IMSGC Study Subjects	0.0381476	0.0119062	0.00727535	0.00601119	0.000553735	-0.00293764	0.000714444
Non-IMSGC Study Subjects	0.0400572	0.0144336	0.00874616	0.00823905	-0.00371273	-0.00296695	0.00386432
Non-IMSGC Study Subjects	0.0388402	0.0124934	0.00529129	-0.00943317	0.00116037	0.00126483	-0.00304238
Non-IMSGC Study Subjects	0.0377119	0.00642939	0.00787813	-0.00139835	0.00213276	-0.00029192	0.000119464
Non-IMSGC Study Subjects	0.0377368	0.00999174	0.00785731	0.0066958	0.00114974	-0.00148262	0.00320917
Non-IMSGC Study Subjects	0.0361837	0.00968522	0.00770422	0.00539537	0.000510688	-0.00338818	0.000829219
Non-IMSGC Study Subjects	0.0303604	0.00381297	0.0104242	-0.0441261	-0.000588456	0.00511815	-0.00360042
Non-IMSGC Study Subjects	0.0379416	0.0105524	0.0085013	0.00419939	0.000707553	-0.000264022	0.00380373
Non-IMSGC Study Subjects	0.0388526	0.0104209	0.00866875	0.004788	0.000965084	-0.00164424	-0.000160355
Non-IMSGC Study Subjects	0.0320648	0.0021351	0.00525399	-0.00836782	-4.7042e-05	0.00267407	-0.0022439
Non-IMSGC Study Subjects	0.035909	0.0127336	0.00927242	0.00583356	0.000182924	-0.00137738	-0.00530774
Non-IMSGC Study Subjects	0.0363699	0.0126204	0.00876397	0.00967743	0.00113461	-0.000218728	0.00333127
Non-IMSGC Study Subjects	0.0385974	0.0129194	0.00787703	0.00920316	0.00210785	0.0014181	0.00251504
Non-IMSGC Study Subjects	0.0399315	0.0145663	0.00729989	0.00217626	0.000791649	-0.00312551	0.00236872
Non-IMSGC Study Subjects	0.0344607	0.0153155	0.00455297	0.00411914	0.0014785	-0.00298295	-0.00136182
Non-IMSGC Study Subjects	0.0368101	0.00507386	0.00813769	0.000450132	0.00351634	0.00154902	-0.000533449
Non-IMSGC Study Subjects	0.0364533	0.00825589	0.0101255	0.000568027	5.53783e-05	-0.0017776	0.00167619
Non-IMSGC Study Subjects	0.0397695	0.0115353	0.004956	0.0065264	0.00204477	0.00121955	0.0018056
Non-IMSGC Study Subjects	0.0348085	0.0129106	0.00912184	0.00849016	0.00131085	-0.000414353	-0.00136145
Non-IMSGC Study Subjects	0.0395316	0.0119634	0.00814572	0.00193104	-0.000473569	0.00240526	0.00182758
Non-IMSGC Study Subjects	0.0388597	0.0116385	0.00457496	0.00417698	-0.00213488	-0.000880661	0.0028041
Non-IMSGC Study Subjects	0.0378669	0.0146835	0.0081981	0.00397521	-0.00191066	-0.000393387	0.00220073
Non-IMSGC Study Subjects	0.0398875	0.0125141	0.00684114	0.00279037	0.00197482	0.00109485	-0.000324964
Non-IMSGC Study Subjects	0.0373544	0.0130924	0.00819481	-1.09539e-05	-0.00263079	0.000143206	0.00125123
Non-IMSGC Study Subjects	0.036969	0.0142976	0.00431663	0.00976601	0.00324186	-0.00490004	0.00158713
Non-IMSGC Study Subjects	0.0364243	0.0110503	0.00701034	0.00649655	0.00228863	0.00249865	-0.00122378
Non-IMSGC Study Subjects	0.0301452	0.0022519	0.00688589	-0.0363883	0.000833103	0.00613499	-0.00134437
Non-IMSGC Study Subjects	0.0402671	0.00941284	0.00899972	-0.00810847	0.00143351	0.000196571	-0.000500531
Non-IMSGC Study Subjects	0.0391418	0.00587212	0.0076062	0.0030778	-0.00445497	-0.0013234	-0.000868636
Non-IMSGC Study Subjects	0.0376374	0.00670388	0.00875531	-0.00768023	0.000805933	0.00152542	0.00139814
Non-IMSGC Study Subjects	0.0402242	0.00950991	0.00694061	0.00477803	0.00169239	-0.00400945	-0.00230258
Non-IMSGC Study Subjects	0.0372359	0.012414	0.00976159	0.00443436	-0.00191008	-0.000132246	-0.000913456
Non-IMSGC Study Subjects	0.0386791	0.0117948	0.00566504	0.00365359	-0.00247002	-0.00305998	-0.000736243
Non-IMSGC Study Subjects	0.0369274	0.0104217	0.00677015	0.00730072	0.00163655	-0.00291079	0.00267835
Non-IMSGC Study Subjects	0.0326401	0.00247334	0.0106023	-0.0417423	0.00196857	0.00452544	-0.00258821
Non-IMSGC Study Subjects	0.0384122	0.00800818	0.00739806	0.00113082	-0.00132583	0.00170452	-0.00191059
Non-IMSGC Study Subjects	0.0396733	0.0120071	0.00792616	0.00930125	0.00192464	-0.0016763	0.00119294
Non-IMSGC Study Subjects	0.0408221	0.00916695	0.00766742	0.00678087	0.00150399	-0.0010883	-0.00394757
Non-IMSGC Study Subjects	0.0419842	0.0107125	0.0077219	0.00453177	0.0019193	0.000915109	0.00169061
Non-IMSGC Study Subjects	0.0389271	0.0137297	0.0109598	0.00377247	-0.000372851	-0.000420084	-0.000808158
Non-IMSGC Study Subjects	0.0369586	0.0111486	0.000869917	0.00502382	-8.16176e-06	-0.00297089	0.000256248
Non-IMSGC Study Subjects	0.0359428	0.0106477	0.00557783	0.00522771	0.00135572	-0.0031574	-0.00209276
Non-IMSGC Study Subjects	0.0388734	0.0108716	0.00477587	0.00553454	0.00237472	-0.000901916	0.000864318
Non-IMSGC Study Subjects	0.0344882	0.00138292	0.00804837	-0.03572	0.00205111	0.00765664	-0.000135001
Non-IMSGC Study Subjects	0.0381126	0.0143732	0.00854366	0.00857593	0.00108505	-0.00454884	0.00269822
Non-IMSGC Study Subjects	0.0409537	0.0139887	0.00581112	0.00585428	0.00355716	-0.000653038	-0.00153313
Non-IMSGC Study Subjects	0.0368127	0.00910072	0.00445335	0.00507766	-0.00130014	-0.00103871	0.0012824
Non-IMSGC Study Subjects	0.0385786	0.0127306	0.00878751	0.00291226	-0.00236976	-0.00553239	0.00136588
Non-IMSGC Study Subjects	0.0412249	0.00871501	0.00822278	0.00360575	-0.00052558	-0.00131695	0.00333621
Non-IMSGC Study Subjects	0.038312	0.0106197	0.00646985	-0.00160925	-0.0034896	-0.00204728	0.00114736
Non-IMSGC Study Subjects	0.0385462	0.0118216	0.00587241	0.00127677	-0.00334045	-0.000218218	0.000816308
Non-IMSGC Study Subjects	0.0379448	0.00951203	0.00579909	0.00522166	-0.000503435	-0.00363808	-0.000954246
Non-IMSGC Study Subjects	0.0426913	0.0103858	0.00507591	0.00318659	0.00188037	0.00032876	0.00329674
Non-IMSGC Study Subjects	0.0385122	0.0133708	0.00537879	0.00223337	0.001111	0.000645915	-0.000430967
Non-IMSGC Study Subjects	0.0369266	0.0106264	0.00533673	0.000286496	0.000836396	-7.13302e-07	-0.00195489
Non-IMSGC Study Subjects	0.0403652	0.010695	0.00809832	0.0113983	0.00470911	0.000930939	0.00132051
Non-IMSGC Study Subjects	0.0383641	0.0131322	0.00952417	0.00762959	-0.000453312	-0.00389787	0.00163103
Non-IMSGC Study Subjects	0.0376825	0.0113645	0.00679079	0.00478062	0.00122453	-0.00193274	-0.00121611
Non-IMSGC Study Subjects	0.0381121	0.0176419	0.0075844	0.00949648	-0.0012335	-0.00069469	-0.00284785
Non-IMSGC Study Subjects	0.0406346	0.00820548	0.00637237	0.00442549	-0.00255119	0.00196229	0.00140539
Non-IMSGC Study Subjects	0.0389962	0.0113113	0.00401404	0.00203169	-0.0002861	-0.00179178	0.000984772
Non-IMSGC Study Subjects	0.0368318	0.010638	0.00978249	0.000481837	7.7477e-05	-0.000734492	-0.000538098
Non-IMSGC Study Subjects	0.0382716	0.0128171	0.00713422	0.0051004	-0.00166109	-1.10376e-05	0.00176908
Non-IMSGC Study Subjects	0.0379609	0.0102697	0.00504368	0.00944923	0.0030774	0.00214925	0.00192673
Non-IMSGC Study Subjects	0.0374908	0.0110067	0.0073569	0.00280067	0.00117346	-0.00170838	0.00160494
Non-IMSGC Study Subjects	0.0374721	0.0124243	0.00874321	0.010304	0.0044857	0.000258765	0.00152564
Non-IMSGC Study Subjects	0.0403223	0.011566	0.0119112	0.00453577	-0.00170521	-0.00329538	0.0012512
Non-IMSGC Study Subjects	0.0380986	0.0119923	0.00819633	0.00147204	0.000331496	0.0032007	-0.000283821
Non-IMSGC Study Subjects	0.0376234	0.0117257	0.00919904	-0.00104868	-7.31592e-05	-0.00160537	-0.00184892
Non-IMSGC Study Subjects	0.0401213	0.0132343	0.00455248	0.00805154	0.0010125	-0.00158695	0.00240445
Non-IMSGC Study Subjects	0.0407337	0.0108216	0.0068134	0.00534539	-0.00126336	-0.00132133	0.00186098
Non-IMSGC Study Subjects	0.0389136	0.011281	0.00863448	0.00245023	-0.000723096	0.000316504	-0.00147799
Non-IMSGC Study Subjects	0.0310742	0.00311733	0.00725903	-0.0437481	-0.000146668	0.00787541	-0.00242336
Non-IMSGC Study Subjects	0.0382703	0.0106737	0.0082876	0.00555461	-3.19061e-05	-0.00140679	-0.00096863
Non-IMSGC Study Subjects	0.0406082	0.0141804	0.00832839	0.00596341	-0.000421483	5.10235e-05	-0.00242741
Non-IMSGC Study Subjects	0.0380796	0.0118454	0.00639538	0.00418911	-0.00233283	4.60073e-05	-0.0011636
Non-IMSGC Study Subjects	0.0393787	0.0106074	0.00605169	0.00417721	0.00142919	-0.000974705	0.00432493
Non-IMSGC Study Subjects	0.0353761	0.0105049	0.00885339	0.00263792	0.00151767	0.001174	0.000828617
Non-IMSGC Study Subjects	0.0392437	0.0108706	0.0111523	0.00355553	0.000918994	-0.00257064	0.00168225
Non-IMSGC Study Subjects	0.0390419	0.0132607	0.00839483	0.00598798	0.00182448	0.00159423	-0.00123018
Non-IMSGC Study Subjects	0.0381563	0.0178693	0.00806047	0.00351436	0.000558897	-0.000760879	0.00253948
Non-IMSGC Study Subjects	0.0399381	0.0131904	0.0084051	0.00836229	0.0054908	0.00166265	0.000176822
Non-IMSGC Study Subjects	0.0396413	0.0109351	0.0110725	0.00569808	0.000914535	-0.00284372	0.00233392
Non-IMSGC Study Subjects	0.0344491	-0.000128334	0.00994134	-0.0147156	-0.000653196	0.00600733	0.0027669
Non-IMSGC Study Subjects	0.0376814	0.0082965	0.00725007	0.00646519	-6.25645e-05	0.00145661	0.000848188
Non-IMSGC Study Subjects	0.0320725	0.00454247	0.00774886	0.000373189	-0.00226623	-0.00677209	0.00370919
Non-IMSGC Study Subjects	0.0386874	0.00949514	0.00740797	0.00825103	0.00205816	-0.000236827	0.00147671
Non-IMSGC Study Subjects	0.0340226	0.00612296	0.00569113	-0.0153161	0.00141155	0.0039337	-0.000264615
Non-IMSGC Study Subjects	0.0351519	0.00758034	0.00458393	0.00698276	0.00283252	0.000919954	0.00136356
Non-IMSGC Study Subjects	0.0328283	0.00452313	0.00512883	-0.0412903	0.00419524	0.00736305	0.000612953
Non-IMSGC Study Subjects	0.0385069	0.0176851	0.00919759	0.00611609	-0.00117483	0.00285362	-0.00015432
Non-IMSGC Study Subjects	0.0369863	0.0114346	0.00538893	0.00126865	0.000890008	-0.000496074	0.00203167
Non-IMSGC Study Subjects	0.038272	0.0121581	0.00774389	0.00246708	-0.00293487	0.00279117	0.00175765
Non-IMSGC Study Subjects	0.0370451	0.00942741	0.00519279	0.00814935	-0.000153498	7.34053e-06	-0.000704781
Non-IMSGC Study Subjects	0.0369287	0.0142644	0.00810672	0.0055333	0.00218625	-1.72385e-05	-0.000706122
Non-IMSGC Study Subjects	0.0377042	0.0115156	0.00631196	0.0101906	0.000797411	-0.00182707	0.00122954
Non-IMSGC Study Subjects	0.0358125	0.00565383	0.0103621	-0.0120673	0.000833687	0.000719708	-0.000816986
Non-IMSGC Study Subjects	0.0288034	0.00347421	0.0085525	-0.0368734	0.0031531	0.00495596	-0.00318285
Non-IMSGC Study Subjects	0.0408291	0.00944121	0.00794551	0.00560695	0.00159892	-0.00113575	0.00347393
Non-IMSGC Study Subjects	0.0310817	0.00154353	0.00943011	-0.0419383	0.00296061	0.00444916	-0.00112
Non-IMSGC Study Subjects	0.035006	0.0118375	0.00719281	0.00125738	0.00186871	0.000296014	0.000975574
Non-IMSGC Study Subjects	0.0407538	0.0112623	0.00748322	0.00480103	-0.00138759	0.0011781	0.000576683
Non-IMSGC Study Subjects	0.0348472	0.0141274	0.00848807	0.00799965	-0.00431705	-0.0030442	0.000824012
Non-IMSGC Study Subjects	0.0368103	0.0136688	0.00540445	0.00834993	-0.00110683	-0.00034363	-0.00348627
Non-IMSGC Study Subjects	0.039575	0.0101885	0.00690224	0.00678909	-0.000521671	-0.00169047	0.00370862
Non-IMSGC Study Subjects	0.0378038	0.0132071	0.01065	0.00821401	-0.000617201	0.00105568	0.00532207
Non-IMSGC Study Subjects	0.0414621	0.013364	0.0104853	0.00988093	0.00127125	-0.00213826	-0.00043542
Non-IMSGC Study Subjects	0.0373051	0.0142159	0.00862018	0.0130252	0.00136555	-0.00558699	-0.000171353
Non-IMSGC Study Subjects	0.0361498	0.0139807	0.0122912	0.00385317	-0.00380126	-0.00116545	0.0023936
Non-IMSGC Study Subjects	0.0383909	0.011478	0.007175	0.0031327	-0.00112279	-7.62596e-05	-0.00105919
Non-IMSGC Study Subjects	0.0337543	0.00546822	0.00877624	-0.0305772	0.000693654	0.0014483	0.00215123
Non-IMSGC Study Subjects	0.0377959	0.00942746	0.0068259	0.0054836	-0.00163363	-0.00181887	-0.000659687
Non-IMSGC Study Subjects	0.0389696	0.0127615	0.00767927	0.00441439	3.55711e-05	-0.00255792	-0.00323062
Non-IMSGC Study Subjects	0.038208	0.0134053	0.00723161	0.010107	-0.00170065	-0.00324766	-0.00132091
Non-IMSGC Study Subjects	0.0368965	0.0114876	0.00817223	0.00842855	0.000140398	-0.000720932	0.00129446
Non-IMSGC Study Subjects	0.0389645	0.0110183	0.00694934	0.0118221	-0.00222411	-0.00373213	0.00104785
Non-IMSGC Study Subjects	0.0377584	0.00830569	0.0090673	-0.019047	0.000602147	-0.000463612	-0.00554407
Non-IMSGC Study Subjects	0.0367869	0.00807226	0.00704499	-0.00598732	0.00133898	0.00235827	0.00273031
Non-IMSGC Study Subjects	0.0358314	0.00306632	0.00680406	0.00731247	-0.00307968	0.00139565	0.00262751
Non-IMSGC Study Subjects	0.0375956	0.0129871	0.00868863	0.00417675	-0.000409355	-0.0010755	-0.000815134
Non-IMSGC Study Subjects	0.03758	0.0126564	0.00704552	0.00354386	0.00288001	0.000515831	-0.000456662
Non-IMSGC Study Subjects	0.0385725	0.0087012	0.00701396	-0.00711343	0.00152232	0.00199943	0.00071455
Non-IMSGC Study Subjects	0.0420179	0.0133324	0.0105507	0.00564003	-2.2378e-05	0.000925393	-0.00117738
Non-IMSGC Study Subjects	0.0423462	0.0156598	0.0100798	0.00854872	-0.00223601	-0.00191824	-0.0029736
Non-IMSGC Study Subjects	0.0399329	0.0118548	0.00867315	0.00158882	-0.00101585	0.00116665	-0.000249221
Non-IMSGC Study Subjects	0.0321291	-0.000723819	0.00764198	-0.040696	0.0018138	0.00960776	-0.000533452
Non-IMSGC Study Subjects	0.0348583	0.00458607	0.010823	-0.0286172	9.2261e-05	0.000649761	-0.00200245
Non-IMSGC Study Subjects	0.0374578	0.00957624	0.00936358	0.00668492	-0.000549068	-0.00141302	0.000413369
Non-IMSGC Study Subjects	0.0398305	0.0117687	0.00617099	0.00212629	0.00223753	-0.0042514	-0.00119123
Non-IMSGC Study Subjects	0.0366432	0.0108065	0.00751547	0.00573874	-0.000393943	-0.00170193	0.0018961
Non-IMSGC Study Subjects	0.0391617	0.0102222	0.0053576	0.00430461	0.00182357	0.000513598	0.00137206
Non-IMSGC Study Subjects	0.0319168	-0.00315634	0.00730725	0.0011352	0.00288553	-0.000923983	0.000380171
Non-IMSGC Study Subjects	0.0406105	0.0120152	0.00952851	0.00675271	0.0016726	0.00191974	-8.18648e-05
Non-IMSGC Study Subjects	0.0386943	0.0120935	0.0082356	0.0047267	-0.00142079	-0.00110033	-0.00203442
Non-IMSGC Study Subjects	0.0384952	0.0128459	0.00838249	0.0018685	0.00350821	0.000778798	-0.00178607
Non-IMSGC Study Subjects	0.0373917	0.0118291	0.00887844	0.00844479	0.00210586	-0.000976883	-0.00341081
Non-IMSGC Study Subjects	0.0359156	0.0059327	0.00310845	-0.0128133	-0.00051206	1.08085e-05	0.000867468
Non-IMSGC Study Subjects	0.0368582	0.0107709	0.0072047	0.00726411	-0.00168645	-0.000614114	-0.000456424
Non-IMSGC Study Subjects	0.0345093	0.0106136	0.00769331	-0.00305545	-0.00160096	0.00105005	-0.000687432
Non-IMSGC Study Subjects	0.039165	0.0125672	0.00772847	0.00428704	-0.00119447	-0.00013565	0.000688355
Non-IMSGC Study Subjects	0.0359748	0.0104328	0.00645142	0.00532952	-0.000325249	-0.000646042	0.000771259
Non-IMSGC Study Subjects	0.0330963	0.00168489	0.00773607	-0.0285226	-0.00216387	0.000163558	0.000530113
Non-IMSGC Study Subjects	0.0354096	0.00783297	0.00698317	-0.00223112	-0.00298453	-0.000622219	0.00190671
Non-IMSGC Study Subjects	0.0377566	0.0131891	0.00494223	0.00883485	-0.000812742	-0.00103003	-0.00099751
Non-IMSGC Study Subjects	0.0372222	0.0124771	0.00783164	0.00959619	-0.00160499	-0.000420808	0.00060558
Non-IMSGC Study Subjects	0.0391341	0.0119192	0.00727074	0.00861085	0.00043905	-0.00226239	0.000431255
Non-IMSGC Study Subjects	0.0387291	0.0110336	0.00463272	0.00521628	3.04373e-05	7.14085e-05	-0.000210627
Non-IMSGC Study Subjects	0.0305695	0.00183598	0.0102971	-0.0419754	0.0020005	0.00555689	-0.00183985
Non-IMSGC Study Subjects	0.0357049	0.0124301	0.00581977	0.00565925	0.00272017	2.7898e-06	-0.00166793
Non-IMSGC Study Subjects	0.037561	0.014593	0.0056682	0.00582156	0.00132993	-0.00115159	0.000696157
Non-IMSGC Study Subjects	0.0350785	0.0134068	0.00604667	0.00758544	0.000155626	-0.00503671	0.00185433
Non-IMSGC Study Subjects	0.0304572	9.50167e-05	0.00757452	-0.0391277	0.00222143	0.00710862	-0.0022043
Non-IMSGC Study Subjects	0.0408605	0.0138747	0.00817047	0.0041568	0.000828619	-0.00244928	-0.00123084
Non-IMSGC Study Subjects	0.0386018	0.00721007	0.00899028	-0.00211835	0.00152994	0.00519896	-0.00174251
Non-IMSGC Study Subjects	0.0368633	0.0109131	0.0054245	0.0041292	0.00072489	0.00137697	-0.00323928
Non-IMSGC Study Subjects	0.0310938	0.00297937	0.0105688	-0.0417446	0.00211063	0.00810427	-0.0062017
Non-IMSGC Study Subjects	0.0381385	0.0106844	0.00930702	0.00278611	0.00046027	-0.000694356	-0.000889191
Non-IMSGC Study Subjects	0.0380484	0.0136288	0.00524428	0.00502977	0.000276833	-0.00380378	-0.00015233
Non-IMSGC Study Subjects	0.0374942	0.0121071	0.00766536	0.00246875	-0.00175393	-0.00099954	-0.00336715
Non-IMSGC Study Subjects	0.0378925	0.0135751	0.00630751	0.00100211	0.00209398	0.00226791	0.00175638
Non-IMSGC Study Subjects	0.0355598	0.0135961	0.00668097	0.00569067	0.00523432	0.000357558	0.000309455
Non-IMSGC Study Subjects	0.0399944	0.00693777	0.0107261	-0.0118951	0.000938433	0.000972479	-0.000972782
Non-IMSGC Study Subjects	0.0369723	0.00328649	0.00802045	-0.01108	0.00132278	0.00758562	-0.00211233
Non-IMSGC Study Subjects	0.0381064	0.0123565	0.0108673	0.00390684	-0.0011273	-0.0015202	-0.00316167
Non-IMSGC Study Subjects	0.0392861	0.00981105	0.01073	0.00526931	0.00314895	0.00317048	0.00196849
Non-IMSGC Study Subjects	0.0383095	0.00781995	0.00814366	0.00563663	-0.000310465	0.00135749	0.00118495
Non-IMSGC Study Subjects	0.0386629	0.0129387	0.00659335	0.00603633	0.00120326	-0.00292694	-0.00112544
Non-IMSGC Study Subjects	0.0350658	0.010103	0.00522571	0.00366502	-0.00144663	0.0027484	0.00102144
Non-IMSGC Study Subjects	0.0368142	0.0102932	0.00675264	0.00675799	0.00329464	-4.66531e-05	-0.00011684
Non-IMSGC Study Subjects	0.0386411	0.0121835	0.00801699	0.00718119	0.000250045	0.00134087	-1.58611e-05
Non-IMSGC Study Subjects	0.0388106	0.0125929	0.00853927	0.0063233	-0.00484844	-0.00277117	-0.000892472
Non-IMSGC Study Subjects	0.0381374	0.0135507	0.00712211	0.00656092	0.00117052	-0.00138044	0.0032955
Non-IMSGC Study Subjects	0.0335611	0.0114489	0.00438476	0.0126168	0.00446488	-0.00195843	0.00150048
Non-IMSGC Study Subjects	0.0387787	0.008751	0.00599957	0.00428386	0.0004295	0.00156777	0.00400321
Non-IMSGC Study Subjects	0.0380156	0.0105205	0.00807863	0.00614174	0.00225686	-0.000465616	0.00349587
Non-IMSGC Study Subjects	0.0386129	0.0139815	0.00723298	0.00464137	0.00165963	0.00156403	-0.000575146
Non-IMSGC Study Subjects	0.0390662	0.0124576	0.00895134	0.00650931	0.0020808	-0.00184791	-0.0017097
Non-IMSGC Study Subjects	0.0357587	0.0113773	0.00660822	0.00449595	0.00178538	-0.00159666	0.000942854
Non-IMSGC Study Subjects	0.0414111	0.00827901	0.00884994	0.00531927	0.000128978	-0.0023179	-0.00108868
Non-IMSGC Study Subjects	0.036544	0.0141249	0.00553399	0.0118534	-0.00143975	-0.00303553	0.000249003
Non-IMSGC Study Subjects	0.031352	0.00329709	0.00656061	-0.0380579	-0.000133508	0.00627836	0.000463014
Non-IMSGC Study Subjects	0.0380876	0.0139484	0.00482129	0.00405821	-0.00130699	0.00188731	-0.000828038
Non-IMSGC Study Subjects	0.0368702	0.00911483	0.007236	0.00804764	-0.000526289	0.00146296	0.00177078
Non-IMSGC Study Subjects	0.0406193	0.0106399	0.00757533	0.00547716	0.00185101	0.00125248	0.000183836
Non-IMSGC Study Subjects	0.036741	0.0119357	0.00881288	0.00516914	-0.000927543	-0.000777755	-0.000214702
Non-IMSGC Study Subjects	0.0364391	0.00962427	0.008382	0.00646972	-0.00380813	-0.000536683	-0.00152467
Non-IMSGC Study Subjects	0.0358904	0.00697885	0.0115076	-0.0154341	0.000225421	0.00438364	-0.00198811
Non-IMSGC Study Subjects	0.0392384	0.0117871	0.00955042	0.00701384	0.00236586	0.000741575	0.00229523
Non-IMSGC Study Subjects	0.0397893	0.0126842	0.0101503	0.00830284	-0.000712484	-0.000749932	0.00297515
Non-IMSGC Study Subjects	0.0326003	0.00451702	0.00676057	-0.0343085	0.00107456	0.00281586	0.00113461
Non-IMSGC Study Subjects	0.0329256	0.0154869	0.00897206	0.00953165	0.00135509	-0.00603304	0.00280162
Non-IMSGC Study Subjects	0.0371995	0.012919	0.00777135	0.00572835	0.000542924	0.00235754	-0.000131941
Non-IMSGC Study Subjects	0.0398619	0.0133689	0.00933288	0.00568242	-0.00193583	0.000830518	0.00181838
Non-IMSGC Study Subjects	0.0367979	0.0107116	0.00941162	-0.00463935	-0.00238078	0.0020964	-0.000401137
Non-IMSGC Study Subjects	0.0396949	0.0110631	0.00770272	0.00154233	0.000345881	0.0014068	0.00137854
Non-IMSGC Study Subjects	0.0376927	0.00936759	0.0085989	0.00593803	-0.00165438	0.000739545	0.00121405
Non-IMSGC Study Subjects	0.039445	0.0109203	0.00701783	0.00505985	-0.00104641	0.000102763	0.000959879
Non-IMSGC Study Subjects	0.0375568	0.0112354	0.00622989	0.00762928	0.000712463	-0.000938344	0.00156945
Non-IMSGC Study Subjects	0.0400632	0.0126586	0.00766676	0.00927037	0.00213939	-8.0665e-05	0.0022206
Non-IMSGC Study Subjects	0.0384154	0.0118279	0.00971396	-0.00127395	-0.00134155	0.000242236	-0.00154795
Non-IMSGC Study Subjects	0.036845	0.0116166	0.00528835	0.0034863	0.000743698	0.00323476	-0.00155372
Non-IMSGC Study Subjects	0.0395247	0.0112885	0.00778639	0.00918112	0.000567322	-0.00202691	0.000662909
Non-IMSGC Study Subjects	0.035774	0.0138211	0.00863295	0.00731485	0.00136083	0.00142739	0.00219839
Non-IMSGC Study Subjects	0.0361545	0.0128911	0.00794518	0.00522542	0.000142256	0.00266558	0.00130821
Non-IMSGC Study Subjects	0.0369489	0.0124677	0.00915808	0.000182575	0.00167512	-0.00142049	0.00098669
Non-IMSGC Study Subjects	0.0407614	0.0103367	0.00801617	0.00497404	-0.00285431	0.00152277	-0.000785508
Non-IMSGC Study Subjects	0.0315512	0.00418636	0.00977364	-0.0408382	0.00106236	0.0103327	0.00200973
Non-IMSGC Study Subjects	0.0364729	0.00733163	0.00569519	-0.0177919	0.00290546	0.00362922	-0.00209229
Non-IMSGC Study Subjects	0.0332718	0.012464	0.00657704	0.0103055	0.00147686	-0.000100779	-0.00359055
Non-IMSGC Study Subjects	0.0359332	0.00685031	0.00900147	-0.0158948	-0.000609624	-0.00450847	0.00166902
Non-IMSGC Study Subjects	0.0391017	0.00875623	0.0095267	-0.00671448	0.0023457	0.00202513	-0.00161389
Non-IMSGC Study Subjects	0.041403	0.0127928	0.00928026	0.00531991	0.00227452	-0.000157266	0.003404
Non-IMSGC Study Subjects	0.0369696	0.0101728	0.00961023	0.00753274	-0.000874075	0.00352904	-0.000108204
Non-IMSGC Study Subjects	0.0378965	0.00998556	0.00301504	0.00722638	-0.000249692	-0.000336954	-0.00198591
Non-IMSGC Study Subjects	0.0296081	0.00110779	0.00906087	-0.0408018	0.0018904	0.00678285	0.000438027
Non-IMSGC Study Subjects	0.0360426	0.00987931	0.0105758	0.00513707	-0.000290197	-0.000428511	0.000468958
Non-IMSGC Study Subjects	0.0382971	0.0115191	0.00758496	0.00485809	-0.00146881	-0.00470615	-0.00418806
Non-IMSGC Study Subjects	0.0375338	0.0103131	0.00782126	0.00431655	0.00224856	-0.000104819	-1.9781e-05
Non-IMSGC Study Subjects	0.0385402	0.0101108	0.0115809	0.00353129	0.0016965	-0.000516398	0.00173164
Non-IMSGC Study Subjects	0.0363185	0.0098045	0.0062939	0.00375135	-0.000578219	-0.000751545	-0.00351346
Non-IMSGC Study Subjects	0.0401642	0.0111034	0.00740709	0.00234833	0.000327677	-0.00132414	-2.71693e-05
Non-IMSGC Study Subjects	0.0361967	0.00908414	0.00983889	-0.0154915	-0.0017621	0.00368203	-0.000569387
Non-IMSGC Study Subjects	0.0379097	0.0104054	0.00856408	0.00203984	0.000152605	0.00537743	-0.00287197
Non-IMSGC Study Subjects	0.037862	0.0104452	0.00602328	0.00801544	-0.00221852	-0.00144526	0.00261873
Non-IMSGC Study Subjects	0.0346088	0.00815016	0.00786483	0.00343421	-3.45985e-05	-0.000417265	0.00136689
Non-IMSGC Study Subjects	0.0366487	-0.000945687	0.0104826	-0.0105864	0.00116577	0.00519527	-0.00610874
Non-IMSGC Study Subjects	0.038431	0.0129899	0.00771573	0.00923043	-0.000236382	-0.000816201	0.00297593
Non-IMSGC Study Subjects	0.0359942	0.0128221	0.0070537	0.0037253	0.00304023	-0.00290017	0.00148408
Non-IMSGC Study Subjects	0.0373919	0.0117749	0.00806894	0.00947951	-0.00026771	0.000177785	0.000263765
Non-IMSGC Study Subjects	0.0385244	0.0123415	0.00654346	0.010121	-0.000101849	-0.00243152	0.00317871
Non-IMSGC Study Subjects	0.0422752	0.0114189	0.00851808	0.000589038	-0.00142459	0.00126092	-0.00350519
Non-IMSGC Study Subjects	0.0392161	0.0108796	0.010834	0.00499521	0.00306707	0.000435279	0.000171252
Non-IMSGC Study Subjects	0.0363704	0.0124996	0.00863797	0.00362121	0.000243723	-0.000138987	-0.00075103
Non-IMSGC Study Subjects	0.0387949	0.0121467	0.00502894	0.00830973	-0.000996563	-0.00147963	0.00405034
Non-IMSGC Study Subjects	0.0388998	0.0113322	0.00929999	0.00647922	-0.00288515	-0.00189991	0.00193393
Non-IMSGC Study Subjects	0.0373663	0.0103274	0.00693668	-0.00429401	0.00105272	-0.000173388	-0.00166286
Non-IMSGC Study Subjects	0.0386297	0.0121528	0.00668124	0.00601712	-1.87201e-05	-0.00105038	0.00391791
Non-IMSGC Study Subjects	0.0380504	0.0163385	0.00922198	0.00640513	0.000291995	0.00078408	0.00103356
Non-IMSGC Study Subjects	0.0372389	0.00974009	0.00762697	0.00600944	0.000876658	2.45218e-05	0.00146975
Non-IMSGC Study Subjects	0.0377766	0.00937372	0.0079878	-0.0116743	-0.000105397	0.00126724	-0.000818804
Non-IMSGC Study Subjects	0.0376271	0.0141125	0.00665905	0.00147628	0.00176129	-0.000755702	0.00138501
Non-IMSGC Study Subjects	0.0375992	0.012995	0.00927178	0.00500348	0.00482235	0.000502793	0.00313733
Non-IMSGC Study Subjects	0.0380786	0.0113229	0.00841679	0.0062348	-0.000262887	-0.00114105	-0.000950094
Non-IMSGC Study Subjects	0.0372284	0.0107262	0.00684857	0.00614563	0.000379791	-0.00181787	-0.000365743
Non-IMSGC Study Subjects	0.0364086	0.0127465	0.0104922	0.00171749	0.0016822	0.00387578	-0.00272996
Non-IMSGC Study Subjects	0.0388932	0.00764155	0.00843932	-0.000793135	0.00205032	0.000828042	-0.0018901
Non-IMSGC Study Subjects	0.0345843	0.0133618	0.0078443	0.00506605	0.000542279	0.00427937	0.00200617
Non-IMSGC Study Subjects	0.0342769	0.0112878	0.00724023	0.0029226	-0.000785472	-0.00263517	-0.00218614
Non-IMSGC Study Subjects	0.0366809	0.00925026	0.00858454	0.00451912	-0.00195613	9.29897e-05	-0.000655778
Non-IMSGC Study Subjects	0.0390843	0.0106586	0.00784844	-0.000471215	0.0021021	-0.00108534	-0.00117799
Non-IMSGC Study Subjects	0.0350863	0.00956191	0.00585947	0.00514019	0.00073043	-0.000159885	0.000838555
Non-IMSGC Study Subjects	0.0367177	0.0126712	0.00619854	0.00447776	0.000909385	-0.00171133	-0.000268745
Non-IMSGC Study Subjects	0.0374567	0.0131193	0.00808311	0.00591253	-0.00215779	0.000148149	-0.000609364
Non-IMSGC Study Subjects	0.0343489	0.00943738	0.0081014	0.000522955	0.0028345	-0.00110091	0.00356624
Non-IMSGC Study Subjects	0.0351078	0.00614585	0.00663589	-0.000790564	-0.00455852	0.00445037	0.00142977
Non-IMSGC Study Subjects	0.0394787	0.0128108	0.00780266	0.00832571	0.00046685	-0.00039254	0.00272797
Non-IMSGC Study Subjects	0.0373694	0.0118935	0.00584833	0.00551573	0.00194059	-0.00355285	-0.00403475
Non-IMSGC Study Subjects	0.0387819	0.0105134	0.0057688	0.00848224	0.00139821	-0.000610087	-0.00424118
Non-IMSGC Study Subjects	0.0391417	0.010931	0.00950099	0.00218665	0.00178838	-0.0022933	-0.00153806
Non-IMSGC Study Subjects	0.0372865	0.00593198	0.00856499	-0.00324348	0.00106715	0.00364966	-0.00340939
Non-IMSGC Study Subjects	0.0370877	0.0101376	0.00844393	0.0100158	0.00261162	-0.000372391	0.00556448
Non-IMSGC Study Subjects	0.0377636	0.0112953	0.00862521	0.00128178	0.00075777	0.00340382	-0.00051807
Non-IMSGC Study Subjects	0.0396065	0.0102277	0.00876142	0.00336726	0.00340009	0.00185131	-0.00131543
Non-IMSGC Study Subjects	0.0324308	0.00352057	0.0113069	-0.0351465	0.00320724	0.00483171	-0.00119528
Non-IMSGC Study Subjects	0.0400491	0.00865813	0.0070655	0.004771	0.00182883	0.00168642	0.00155653
Non-IMSGC Study Subjects	0.0403553	0.0153369	0.00653948	0.00686041	0.000473382	-0.000726644	0.00268486
Non-IMSGC Study Subjects	0.0385224	0.012821	0.00513911	0.00480339	0.00272707	0.000736848	0.000315287
Non-IMSGC Study Subjects	0.0386736	0.00865536	0.00551708	0.00414885	-0.000440738	-0.000425463	-0.000341909
Non-IMSGC Study Subjects	0.0387245	0.010196	0.00906096	0.0064636	0.00248762	-0.000431439	-0.00134841
Non-IMSGC Study Subjects	0.0358266	0.0100977	0.00616464	-0.00202364	0.00226906	0.00118764	0.00257297
Non-IMSGC Study Subjects	0.0374069	0.00938896	0.0087143	0.00626148	0.00107945	-0.000783509	0.000737275
Non-IMSGC Study Subjects	0.0368471	0.0133037	0.0120453	0.010836	-0.000728806	-0.00314769	0.000301991
Non-IMSGC Study Subjects	0.0268323	0.0042169	0.00679706	-0.0396504	0.00210338	0.00477892	-0.00390327
Non-IMSGC Study Subjects	0.0373156	0.0119925	0.0105759	0.00443716	0.00390799	0.000372113	-0.00124686
Non-IMSGC Study Subjects	0.0396307	0.00882842	0.0092213	0.00815705	0.00176405	0.00137979	-0.000273748
Non-IMSGC Study Subjects	0.0396275	0.0114965	0.00674133	0.0025729	0.00271114	-0.00130332	-0.00320498
Non-IMSGC Study Subjects	0.0401713	0.0135046	0.00670081	0.00673901	0.000251351	-0.00165922	-0.00199651
Non-IMSGC Study Subjects	0.0374265	0.0139991	0.00477814	0.00773983	0.000176336	-0.0023265	-0.00059477
Non-IMSGC Study Subjects	0.0395386	0.00987425	0.00914195	0.00425177	-0.000835363	-9.18817e-05	8.54866e-05
Non-IMSGC Study Subjects	0.0365675	0.0146099	0.00874729	0.0081714	0.00239251	-0.00115037	-0.00245377
Non-IMSGC Study Subjects	0.0368965	0.0129758	0.00529437	0.00621542	0.00198969	-0.00150918	0.00450787
Non-IMSGC Study Subjects	0.0376011	0.0119192	0.0114895	0.00753672	0.00265492	0.00158086	-0.000705603
Non-IMSGC Study Subjects	0.0314333	0.00344437	0.0101934	-0.0372333	0.000706329	0.00635165	-0.00280576
Non-IMSGC Study Subjects	0.03603	0.0126517	0.00826786	0.00355973	0.000802819	-0.000806152	-0.000186595
Non-IMSGC Study Subjects	0.0374252	0.0110591	0.00903972	0.0021404	-0.000162826	-0.000905463	7.46459e-05
Non-IMSGC Study Subjects	0.0337656	0.00591153	0.00934364	-0.0143259	0.00375711	0.00493408	-0.00238489
Non-IMSGC Study Subjects	0.0393358	0.0111375	0.00531683	0.000888331	-0.000873578	0.00214448	-0.00400307
Non-IMSGC Study Subjects	0.0407165	0.0124207	0.00571354	0.00942033	-0.000974924	-0.00301121	-0.00123231
[truncated: 18,077 more rows]

## Sheet: IMSGC
ID	C1	C2	C3	C4	C5	C6	C7
IMSGC ImmunoChip	-0.0588882	0.00136208	-0.00255389	-0.00640728	-0.000777192	-0.00165478	-0.00152819
IMSGC ImmunoChip	-0.064289	0.0121807	0.00459817	0.0039825	0.000699509	-0.00223663	-0.000873373
IMSGC ImmunoChip	-0.00884101	-0.027354	0.00288657	-0.00315742	-0.00531296	0.0037184	-0.000872283
IMSGC ImmunoChip	-0.0880957	0.0227444	-0.00412908	0.00134508	-0.00831329	-0.00075627	-0.0115627
IMSGC ImmunoChip	-0.0542553	0.00420855	0.00397582	5.0196e-05	-0.000601808	-0.00204049	0.00321832
IMSGC ImmunoChip	-0.0723218	0.0217079	-0.00299363	-0.00180824	-0.00298221	-0.00261054	-0.00317058
IMSGC ImmunoChip	-0.0742533	0.0187551	-0.00308133	0.00141844	-0.00646981	-0.000619787	0.000333816
IMSGC ImmunoChip	-0.0311502	-0.0187201	-0.000726901	-0.000986338	-0.00786352	-0.00316473	0.00817416
IMSGC ImmunoChip	-0.0396497	-0.00418405	0.000542256	-0.000350084	-0.00361311	-5.89359e-05	-0.00228448
IMSGC ImmunoChip	-0.0654692	0.00956938	0.0039701	-0.00257049	-0.00560757	-0.00362862	-0.00350606
IMSGC ImmunoChip	-0.0589764	0.00129947	-0.000530471	-0.00259505	-0.0071	-0.00400861	0.00368684
IMSGC ImmunoChip	-0.0639895	0.013381	-0.000143486	0.00235423	-0.000754954	-0.00210558	-0.00730428
IMSGC ImmunoChip	-0.0639568	0.0068704	0.0039709	0.00372278	-0.00529931	-0.00526355	0.00425014
IMSGC ImmunoChip	-0.0449544	0.000102147	0.00213792	-0.00066535	-0.0116113	0.000357567	-0.00173069
IMSGC ImmunoChip	-0.0714672	0.0146527	0.0010624	0.00166357	0.00123626	-0.00401293	0.000215854
IMSGC ImmunoChip	-0.0649649	0.0166965	0.00121533	0.00150389	-0.000985469	-0.00032064	-0.00316224
IMSGC ImmunoChip	-0.0664661	0.0100403	-0.0018729	-0.000709855	0.00107329	0.00120322	-0.00187889
IMSGC ImmunoChip	-0.0786905	0.0113047	0.000412255	-0.0029584	-0.00208893	-0.00104885	0.00156693
IMSGC ImmunoChip	-0.0569449	0.00437835	0.00309117	0.00188258	0.000353182	-0.00304951	0.0020034
IMSGC ImmunoChip	-0.0152751	-0.0183738	0.00479724	-0.00476261	-0.00581294	-0.00173825	0.0024643
IMSGC ImmunoChip	-0.059258	0.00702984	-0.00312963	0.000937901	-0.00567385	-0.00237102	-0.00216986
IMSGC ImmunoChip	-0.0374041	-0.0120457	0.00532134	-0.0011812	-0.0039353	-0.0055575	0.00721575
IMSGC ImmunoChip	-0.0532372	0.0086675	0.00393763	-0.000712525	-0.00722039	-0.00114956	-0.000738502
IMSGC ImmunoChip	-0.0780736	0.0168593	0.00105238	0.00296634	1.89764e-05	0.00240286	-0.00649677
IMSGC ImmunoChip	-0.0716135	0.0108882	-0.00379176	-0.00248618	-0.000121093	-0.00283183	-0.00386711
IMSGC ImmunoChip	-0.0429854	-0.00275594	0.00492301	-0.00495064	-0.0019705	0.000512455	-0.00490927
IMSGC ImmunoChip	-0.0519811	0.00333448	0.00268046	-0.0028839	0.0021115	-0.000313749	-0.000919481
IMSGC ImmunoChip	-0.0590245	0.00156413	0.00327496	-0.000907245	-0.00450792	-0.0052041	0.00498307
IMSGC ImmunoChip	-0.088247	0.020403	-0.0037589	-0.00185884	-0.0013545	-0.00625909	-0.00265216
IMSGC ImmunoChip	-0.0483674	0.00375157	0.00271205	-0.0031259	-0.00514517	-0.0008739	-0.00475096
IMSGC ImmunoChip	-0.0370978	-0.00246341	0.00270689	0.00249208	-0.00429034	-0.000377659	-0.00178449
IMSGC ImmunoChip	-0.0100401	-0.0191269	0.00718811	-0.00215495	-0.00461082	0.00459378	0.00552126
IMSGC ImmunoChip	-0.0247009	-0.0176931	0.00597071	-0.00531629	-0.00310459	-0.00371716	0.00492291
IMSGC ImmunoChip	-0.0557108	0.00754277	5.16527e-05	-0.000636608	-0.00529494	7.25201e-05	0.00911876
IMSGC ImmunoChip	-0.0460451	0.000110711	-0.000133258	0.00178237	-0.00468975	-0.00534041	0.00155775
IMSGC ImmunoChip	-0.0597066	0.00667864	-0.00140916	0.00246819	-0.00765988	-0.003507	0.00313946
IMSGC ImmunoChip	-0.0521783	0.00439353	0.000639937	-0.00239642	-0.00251662	0.00246706	0.000122139
IMSGC ImmunoChip	-0.0704051	0.0134554	0.00045869	-0.00220517	-0.00199864	0.000333759	-0.00167916
IMSGC ImmunoChip	-0.0315404	-0.00951804	-0.000286817	-0.00213936	-0.00604099	8.8121e-05	0.00410375
IMSGC ImmunoChip	-0.0412809	-0.00366209	0.000431387	-0.00490774	-0.0039426	-0.00154575	0.0018042
IMSGC ImmunoChip	-0.056657	0.00854775	0.00209915	-0.00100632	-0.00165686	-0.0053257	-0.000181626
IMSGC ImmunoChip	-0.0641735	0.0108519	-0.00160113	-0.00281266	-0.00539812	0.00181868	-0.00286303
IMSGC ImmunoChip	-0.0717529	0.00927192	0.000230507	-0.0005271	-0.006304	-0.000529787	-0.00323384
IMSGC ImmunoChip	-0.0231609	-0.0130901	0.00304409	5.32941e-05	-0.00632849	0.00173962	-0.00396714
IMSGC ImmunoChip	-0.0389703	-0.0111157	0.00429902	-0.00379675	-0.00580575	-0.00303957	-0.00224723
IMSGC ImmunoChip	-0.0656846	0.00825156	0.000604012	-0.00283145	0.000892481	0.000219756	-0.00547116
IMSGC ImmunoChip	-0.0104038	-0.0192974	0.00259105	-0.00114854	-0.00379948	0.0014189	0.00556488
IMSGC ImmunoChip	-0.0623496	0.0125095	0.00135941	-0.00222834	-0.00271123	-0.00282548	-0.00365028
IMSGC ImmunoChip	-0.0681722	0.0141763	-3.01807e-07	-0.00255659	-0.00350241	-0.00338136	0.00132956
IMSGC ImmunoChip	-0.0131268	-0.0171378	0.00493788	-0.0105946	-0.00946087	0.000341463	0.00712455
IMSGC ImmunoChip	-0.0604226	0.00632165	0.00170353	-0.00413243	-0.00270883	-0.00413258	0.00424328
IMSGC ImmunoChip	-0.0542716	0.00505753	0.00548477	-0.00359944	-0.00267873	-0.000273489	-0.00101503
IMSGC ImmunoChip	-0.0697474	0.00983276	0.00483544	-0.000770689	-0.00684599	-0.00610395	0.000820357
IMSGC ImmunoChip	-0.0737541	0.0143869	0.00192645	0.000448882	-0.00288969	-0.00411877	0.000666214
IMSGC ImmunoChip	-0.0462324	0.000466039	0.00326945	-0.00215636	-0.00297577	-0.00194055	-0.00204797
IMSGC ImmunoChip	-0.0637431	0.00622491	-0.00256356	-0.0018656	-0.00307511	0.00087979	0.00292747
IMSGC ImmunoChip	-0.0686977	0.0123639	0.00514435	-0.0024162	0.00106532	-0.00741421	-0.000528538
IMSGC ImmunoChip	-0.0672585	0.0164599	-0.0031042	-0.00072178	0.00237062	-0.00551374	-0.00522412
IMSGC ImmunoChip	-0.0199987	-0.0130318	-7.11784e-05	-0.000787219	-0.002462	0.00312335	0.00296929
IMSGC ImmunoChip	-0.0504323	0.00331822	-0.00313148	0.00400966	-0.00755833	-0.00401186	0.00228461
IMSGC ImmunoChip	-0.0566181	0.00629496	0.00414424	0.00369893	-0.00333001	-0.00414742	-0.00439856
IMSGC ImmunoChip	-0.0472396	0.00287021	0.00106816	-0.0021906	-0.00393614	-0.0084834	-0.00178264
IMSGC ImmunoChip	-0.031727	-0.0116437	0.00458209	-0.000826186	-0.00173202	-0.000981367	0.00124924
IMSGC ImmunoChip	-0.0512163	0.000345949	0.00130764	-8.50327e-05	-0.00514861	-0.00265499	-0.00271937
IMSGC ImmunoChip	-0.0166134	-0.0202005	0.000885077	-0.00186668	-0.012411	0.00470962	-0.003619
IMSGC ImmunoChip	-0.0400677	-0.00551063	-0.00136211	-0.00397349	-0.00907841	-0.00138879	0.00417297
IMSGC ImmunoChip	-0.0441661	-0.00543593	-0.00125821	0.00481088	-0.00521207	-0.00188238	-0.000420284
IMSGC ImmunoChip	-0.0426484	-0.00515636	0.0080448	-0.00121657	-0.00694474	-7.41002e-05	0.0118346
IMSGC ImmunoChip	-0.0403031	-0.000733365	0.000871395	-0.00229299	-0.000347252	-0.000309659	0.00365391
IMSGC ImmunoChip	-0.0375297	0.0129776	0.00755522	-0.00556702	-0.0024606	-0.0027431	-0.00218392
IMSGC ImmunoChip	-0.0707764	0.0124125	-3.79761e-05	-0.0015791	-0.0029389	-0.00681344	-0.0087599
IMSGC ImmunoChip	-0.0531207	0.00327056	-0.00205003	-0.0073834	-0.00110328	-0.00329247	0.00717369
IMSGC ImmunoChip	-0.0769705	0.0204191	0.000683136	-0.00138673	0.00239767	-0.000762741	-0.00249641
IMSGC ImmunoChip	-0.0591996	0.00692034	-0.00147248	0.00242002	-0.00365798	-0.00391548	-0.0041927
IMSGC ImmunoChip	-0.0576554	0.00437725	0.0019468	-0.0019112	-4.31889e-05	0.00208909	-0.00145292
IMSGC ImmunoChip	-0.0512489	0.00575106	0.00150639	-0.00391121	0.000127275	0.0031209	-0.0114653
IMSGC ImmunoChip	-0.0591679	0.00118387	-0.000811297	-0.000211028	-0.00458152	-0.00257547	-0.00541411
IMSGC ImmunoChip	-0.0534293	0.00717711	0.0014277	0.00232366	-0.000619942	-0.000689057	-0.00183085
IMSGC ImmunoChip	-0.071375	0.0130368	-0.00288093	0.000842166	-0.00580353	-0.00126903	-0.0029714
IMSGC ImmunoChip	-0.0690855	0.0146184	0.0026562	0.00240853	-0.000607888	-0.00313536	-0.00204245
IMSGC ImmunoChip	-0.0508126	-0.00429722	-0.00214121	-0.00221403	-0.00615214	-0.00261003	0.00543165
IMSGC ImmunoChip	-0.0441478	-0.00374253	-0.00318804	-0.00657126	-0.00164164	-0.00150695	-0.00240408
IMSGC ImmunoChip	-0.0344786	-0.0112057	-0.00302925	-0.00235264	-0.000784383	-0.000241109	0.00410082
IMSGC ImmunoChip	-0.0742724	0.0123389	0.00156278	1.42578e-05	-0.00258714	0.000150555	-0.00116864
IMSGC ImmunoChip	-0.0687059	0.00655014	-0.00164126	0.0041997	0.00131673	-0.00336208	-0.00372254
IMSGC ImmunoChip	-0.0597148	0.0116556	-0.00455117	0.000943237	-0.00205652	-0.00364125	-0.00419724
IMSGC ImmunoChip	-0.0427311	-0.004594	-0.00103009	-0.0030269	-0.00242087	-0.00267548	0.00122186
IMSGC ImmunoChip	-0.0488778	-0.00313704	0.00215096	-0.00106771	0.00102531	-0.0050648	0.00383894
IMSGC ImmunoChip	-0.0410684	-8.5082e-06	0.00609809	0.0014674	-0.00263147	-0.0021801	0.00133598
IMSGC ImmunoChip	-0.0612255	0.00556669	0.000383994	-0.00451151	-0.0104717	-0.00700386	0.00159818
IMSGC ImmunoChip	-0.0424358	-0.00470229	0.00401604	0.000672015	-0.00273051	0.000400193	0.00229973
IMSGC ImmunoChip	-0.0666845	0.0119994	-0.000180958	-0.000995464	-0.000362939	-0.00593752	-0.00305113
IMSGC ImmunoChip	-0.048202	0.00435102	-0.00102055	0.00433636	-0.00116601	-0.00484431	-0.00326721
IMSGC ImmunoChip	-0.0592443	0.00880276	-0.00150683	0.000905176	0.0022844	-0.00752407	-0.00421607
IMSGC ImmunoChip	-0.0673179	0.0170437	0.00246535	-0.00393573	0.000154411	-0.00673392	0.00105734
IMSGC ImmunoChip	-0.0503621	0.00530573	-0.000854789	-0.000752366	-0.00659199	-0.00248388	-0.0011055
IMSGC ImmunoChip	-0.0564616	0.00823172	0.0055697	-0.0042148	-0.00523914	0.000682653	0.000707155
IMSGC ImmunoChip	-0.0391068	-0.00613177	0.00441239	-0.00207903	-0.000652169	-0.00183835	0.00488377
IMSGC ImmunoChip	-0.0396595	0.000477694	0.0108558	-0.00854876	-0.00247459	-0.0022413	0.00589094
IMSGC ImmunoChip	-0.055529	0.00359334	0.00199622	-0.00549926	-0.00361872	-0.005505	0.00274879
IMSGC ImmunoChip	-0.0581731	0.00943035	-0.000515975	-0.00341339	-0.0006988	0.000640744	0.00328867
IMSGC ImmunoChip	-0.0453669	0.00019943	0.00159341	-0.000840075	-0.00704541	0.00183317	0.00239292
IMSGC ImmunoChip	-0.0494817	-0.0069496	0.00476206	-4.21962e-05	-0.00185902	-0.0020025	0.00243828
IMSGC ImmunoChip	-0.0197315	-0.0144013	-0.00281686	-0.00776212	0.00110058	0.0078026	0.00437614
IMSGC ImmunoChip	-0.0752303	0.012092	0.00623247	-0.00145699	-5.65632e-05	-0.00605411	-0.00129122
IMSGC ImmunoChip	-0.0424523	-0.0013257	0.00350469	-0.00574473	-0.00343523	-0.00288348	0.00345932
IMSGC ImmunoChip	-0.0713377	0.0160213	-0.00222623	0.000237931	-0.000200577	-0.00505317	-0.00144507
IMSGC ImmunoChip	-0.0503575	-0.00468771	-0.00125744	0.0017706	-0.00692483	-0.00312415	0.000883922
IMSGC ImmunoChip	-0.0626616	0.0123193	-0.00189831	-0.00443112	-0.00185024	-0.00125058	7.56603e-05
IMSGC ImmunoChip	-0.0683391	0.011163	-0.00448856	-0.00208824	0.00190031	-0.00246631	0.000306244
IMSGC ImmunoChip	-0.0636916	0.00760611	-0.00106006	0.00525246	-0.0053402	-0.00425285	0.00426255
IMSGC ImmunoChip	-0.0706344	0.0102667	-0.00538182	0.000956937	-0.00218665	-0.00201117	-0.00534814
IMSGC ImmunoChip	-0.0624879	0.00981262	-0.00449011	-0.000520896	-0.00499523	-0.00440116	0.00293067
IMSGC ImmunoChip	-0.0443721	-0.000293562	0.00138755	-0.00282853	-0.0055641	-0.00341333	-0.00305197
IMSGC ImmunoChip	-0.0390897	-0.00554576	-0.00495524	-0.00224842	-0.00547793	-0.00508776	0.00830507
IMSGC ImmunoChip	-0.0611675	0.0126941	0.00358636	-0.00809071	-0.00396506	-0.00292508	-0.00141625
IMSGC ImmunoChip	-0.0764151	0.0130375	-0.001204	-0.00249048	-0.00024129	-0.000464615	-0.00337302
IMSGC ImmunoChip	-0.0606882	0.00420729	-0.00183574	0.00544256	-0.00613707	-0.000564717	-0.00529829
IMSGC ImmunoChip	-0.0370392	-0.0101198	0.000150414	-0.00324299	-0.00754648	-0.00105786	0.00679929
IMSGC ImmunoChip	-0.0717898	0.0136847	-0.00135655	-0.000989645	0.00101996	-0.00870388	0.00195993
IMSGC ImmunoChip	0.0156264	-0.0352776	0.00500792	-0.00187037	-0.00701164	0.00567006	0.00581022
IMSGC ImmunoChip	-0.055829	0.00823917	0.00203196	-0.00145098	0.000261447	0.00220282	-0.00366794
IMSGC ImmunoChip	-0.0715118	0.0122998	-0.00231966	-0.00323169	-0.00110404	-0.00346979	-0.00109606
IMSGC ImmunoChip	-0.0614206	0.00859582	-0.00417945	-0.00874861	-0.00528012	-0.00530987	0.00537529
IMSGC ImmunoChip	-0.0635412	0.0149362	0.00472241	-0.00179187	0.00248633	-0.0068288	0.00379333
IMSGC ImmunoChip	-0.0339239	-0.00676435	0.00773303	-0.0025944	-0.00714525	0.000477675	0.00245785
IMSGC ImmunoChip	-0.0461547	-0.00416672	0.00126306	0.000337278	-0.00314188	-0.000241706	0.00389153
IMSGC ImmunoChip	-0.0563664	0.00636159	-0.000275856	-0.00998301	-0.00397746	0.00194523	-0.00118903
IMSGC ImmunoChip	-0.0773598	0.0175832	0.00164848	-0.00011707	0.000838761	-0.00363755	-0.00379851
IMSGC ImmunoChip	-0.0152178	-0.0208268	0.00123864	0.00172143	-0.00652302	0.00778425	0.00325428
IMSGC ImmunoChip	-0.0641274	0.0144653	0.00345726	0.000276763	-0.00538423	-0.00477748	-0.00180466
IMSGC ImmunoChip	-0.0441857	-0.00333192	0.00308948	0.00289938	-0.00334607	0.00191848	-0.00109196
IMSGC ImmunoChip	0.00234479	-0.0333495	0.000892018	-0.00610967	-0.00694046	0.00500413	-0.0052214
IMSGC ImmunoChip	0.0170871	-0.0307355	0.00927974	-0.00101573	-0.00529437	0.00769286	0.00735544
IMSGC ImmunoChip	-0.0633244	0.0109643	-0.00312589	0.00414771	0.00190993	-0.00529682	-0.00647752
IMSGC ImmunoChip	-0.00446904	-0.0273293	-0.00325122	-0.00105756	-0.00382875	0.00186934	0.00312256
IMSGC ImmunoChip	-0.0801475	0.0189653	-0.00261893	-0.0026673	-0.00124185	-0.00605757	0.00259287
IMSGC ImmunoChip	-0.0671128	0.0123142	0.00439842	0.00163648	-0.00303649	-0.00515326	-0.000240859
IMSGC ImmunoChip	-0.0549056	0.00185421	0.000683813	-0.000536459	-0.00697209	0.000679178	0.00204888
IMSGC ImmunoChip	-0.0569502	-0.000549239	0.000229723	-0.002976	-0.00483213	0.00153051	-0.0010052
IMSGC ImmunoChip	-0.00697583	-0.025313	-0.00384346	-0.00335444	-0.00362975	-0.00369992	-0.00668307
IMSGC ImmunoChip	-0.0401152	0.000672165	0.0044774	-0.00312857	-0.00600549	-0.00439905	-0.00145118
IMSGC ImmunoChip	-0.0522033	0.00592099	0.000979119	0.000395603	-0.00485764	-0.0027777	-0.00190545
IMSGC ImmunoChip	-0.0692485	0.0120107	-0.001472	-0.000836172	-0.00154012	-0.00659665	-0.00575647
IMSGC ImmunoChip	-0.062575	0.00368067	-0.00926769	-0.00208135	-0.00521397	0.000808166	-0.000891272
IMSGC ImmunoChip	-0.063052	0.0134008	0.00593241	-0.00199454	0.0019024	-0.00742287	0.00277641
IMSGC ImmunoChip	-0.00124831	-0.0197142	0.007997	-0.00499079	-0.00536129	0.00095614	0.00241128
IMSGC ImmunoChip	-0.0151117	-0.0115841	0.00587243	-0.00222386	-0.00440158	0.00188472	0.00416139
IMSGC ImmunoChip	-0.0648051	0.0133775	0.0004294	-0.00274554	-0.00034494	-0.00283932	-0.00378503
IMSGC ImmunoChip	-0.0547252	0.00284544	-0.00160992	-0.00458799	-0.0074706	-0.00272741	-0.00228711
IMSGC ImmunoChip	-0.0686698	0.0105298	-0.00119482	-0.00234466	-0.00695509	-0.00307712	-0.00135117
IMSGC ImmunoChip	-0.0637641	0.0137019	-0.00200923	-0.0022722	-0.00560028	-0.00207574	0.00494253
IMSGC ImmunoChip	-0.0674444	0.0111777	0.00449583	0.00238728	0.00308343	0.000111528	-0.0145491
IMSGC ImmunoChip	-0.0557901	0.00294388	0.00522359	0.00384526	-9.89541e-05	-0.0014666	0.000248815
IMSGC ImmunoChip	-0.048793	-0.000181895	0.000992071	0.00327347	-0.00316354	-0.00215192	-0.00880817
IMSGC ImmunoChip	-0.0866744	0.0228461	0.00155909	0.000393994	-0.0031839	-0.00699003	-0.00590939
IMSGC ImmunoChip	-0.0694787	0.0153059	0.00380565	0.00231709	-0.00134509	0.00163198	0.000861078
IMSGC ImmunoChip	-0.0213505	-0.0172982	-0.000125087	-0.00791226	-0.00409541	0.00228674	0.00977621
IMSGC ImmunoChip	-0.0503705	0.00632087	0.00378074	-0.00858091	-0.00289073	-0.00321061	0.00671627
IMSGC ImmunoChip	-0.0486083	0.00100338	0.0076752	0.000517259	-0.00236009	-0.0012026	0.00147107
IMSGC ImmunoChip	-0.053656	-0.00230903	0.00167191	0.000656402	-0.00534504	-0.00193295	0.00177509
IMSGC ImmunoChip	-0.0584159	0.00778344	-0.00044945	-0.00127541	-0.000123533	-0.00100838	-0.00530577
IMSGC ImmunoChip	-0.0706388	0.0123488	0.00422462	-0.00284899	-0.00415447	-0.00197145	-0.00230749
IMSGC ImmunoChip	-0.0170868	-0.0176074	0.00248546	-0.0040134	-0.00716557	0.00361216	0.00930736
IMSGC ImmunoChip	-0.0340845	-0.000430534	0.00517157	-0.00188201	-0.00204841	0.00593293	0.00355389
IMSGC ImmunoChip	-0.0609152	0.00600675	5.71654e-05	-0.00560153	-0.00147766	-0.00143056	-9.97573e-07
IMSGC ImmunoChip	-0.0676513	0.0109243	0.00141541	0.00154129	-0.00663513	-0.0050082	0.00299994
IMSGC ImmunoChip	-0.0702345	0.0214208	0.00137742	-0.00311693	-0.00832323	-0.002535	-0.000285107
IMSGC ImmunoChip	-0.0820362	0.019794	0.00177635	0.000202285	-0.00257908	-0.00632699	-0.00367914
IMSGC ImmunoChip	-0.0703757	0.00774255	-0.0054342	0.00135313	0.00759632	-0.0047808	-0.00400091
IMSGC ImmunoChip	-0.0740273	0.0100116	0.000859227	-0.00279384	-0.00647691	-0.00171442	-0.00446176
IMSGC ImmunoChip	-0.0734359	0.0148942	0.00155581	-0.00152633	-0.0017731	0.00235421	0.00129706
IMSGC ImmunoChip	-0.0606469	0.00836186	-0.00339544	0.00115248	-0.000489607	0.00246039	-0.00711005
IMSGC ImmunoChip	-0.0832153	0.0172169	-0.000830975	-0.000854979	-0.00804263	-0.00318203	-0.00513488
IMSGC ImmunoChip	-0.0496132	0.00828291	0.00679146	-0.00167414	-0.00099156	-0.00427844	0.00185054
IMSGC ImmunoChip	0.00300733	-0.031171	0.00412621	0.00296942	-0.00344185	0.00251311	-0.000637383
IMSGC ImmunoChip	-0.0532877	0.0062671	-0.00311904	-0.00622244	0.000586003	0.00568633	-0.000983091
IMSGC ImmunoChip	-0.0564789	0.00877649	9.15197e-05	-0.00226992	0.000955001	0.00212814	0.000489765
IMSGC ImmunoChip	-0.052762	0.0113359	0.00618831	0.00487554	-0.00532263	-0.003914	-0.00475089
IMSGC ImmunoChip	-0.0500906	0.0133331	0.00559084	-0.00348056	-0.00239877	-0.00481513	-0.0013557
IMSGC ImmunoChip	-0.0105201	-0.0243114	0.00584981	-0.00277116	-0.00961211	0.00180976	0.0112938
IMSGC ImmunoChip	-0.0484059	-0.00450054	0.00517882	0.00254228	-0.00197969	-0.00653879	0.00302015
IMSGC ImmunoChip	-0.0567068	0.00656968	-0.00180797	-0.00249693	-0.00151626	-0.00037446	-0.00108948
IMSGC ImmunoChip	-0.0758451	0.016065	0.000620459	0.000892731	-0.000836766	-0.00137952	-0.00474747
IMSGC ImmunoChip	-0.0490834	-0.00740983	-0.000942545	-0.00144023	-0.00270774	-0.00227375	-0.00585159
IMSGC ImmunoChip	-0.0641922	0.0112906	-0.0070326	-0.000331742	-0.00568254	0.00266254	-0.000931006
IMSGC ImmunoChip	-0.0505935	0.000963996	0.000115513	0.0021841	-0.00185242	-0.00262894	0.00111167
IMSGC ImmunoChip	-0.0602999	0.01011	-0.000387817	-0.0012462	-0.00246268	-0.00148642	-0.000853868
IMSGC ImmunoChip	-0.0340811	-0.00912327	0.00372486	-0.00479135	-0.00119092	-0.000262422	2.65577e-05
IMSGC ImmunoChip	-0.0482267	0.00544971	0.00259392	-0.00148304	-0.000243335	0.00609721	0.00554038
IMSGC ImmunoChip	-0.0779757	0.0186587	0.00373447	0.00696373	-0.00182257	-0.0041115	-0.0103537
IMSGC ImmunoChip	-0.0561671	0.00369087	0.000338277	0.00222919	-0.0029613	-0.00023878	0.0010817
IMSGC ImmunoChip	-0.0577953	0.00831039	-0.00268517	-0.00395492	-0.00295933	-0.00183097	0.00171426
IMSGC ImmunoChip	-0.0656805	0.0103963	0.000572773	-0.00206172	-0.00238203	-0.000338869	-0.00813311
IMSGC ImmunoChip	-0.0152514	-0.0201387	-0.00224311	-0.00353548	-0.00448884	7.10013e-05	0.00289193
IMSGC ImmunoChip	-0.0146946	-0.0135816	0.00527961	-0.0020249	-0.00711745	-0.0023533	0.00992514
IMSGC ImmunoChip	-0.0377031	-0.0116972	0.00298398	-0.00404111	-0.00393485	0.00423659	0.00550965
IMSGC ImmunoChip	-0.0453961	-0.0012638	-0.00253004	0.00412541	-0.00825549	-0.00165848	0.00343249
IMSGC ImmunoChip	0.0103439	-0.0382949	-7.38523e-05	-0.00755634	-0.00988409	0.00909811	-0.00282058
IMSGC ImmunoChip	-0.0326205	0.00401486	0.00536137	-0.00097927	-0.00177622	-0.000207944	0.00181275
IMSGC ImmunoChip	-0.0348523	-0.00424704	-0.00171835	-0.0014031	-0.00410629	-0.00162286	-0.00219286
IMSGC ImmunoChip	-0.0592752	0.00337368	0.00100727	-0.000102548	-0.00484638	-0.00339714	0.000804054
IMSGC ImmunoChip	-0.0187819	-0.0190467	0.000790075	-0.00768372	-0.00490182	-0.000351941	0.00707886
IMSGC ImmunoChip	-0.0538187	0.000480642	-0.00150472	-0.00144321	-0.00198027	-0.0056358	0.00226075
IMSGC ImmunoChip	-0.069633	0.0152622	-0.00201855	-0.00261953	-0.00427464	-0.0065864	-0.00514223
IMSGC ImmunoChip	0.0293195	-0.0468618	0.00711028	-0.00160448	-0.00539497	0.00700142	0.00942909
IMSGC ImmunoChip	-0.0480397	-0.00456877	0.000468495	-0.0040164	-0.00427102	-0.00470981	0.0020523
IMSGC ImmunoChip	-0.0691002	0.01341	0.000880369	0.000315075	0.00324394	-0.00505737	-0.00918987
IMSGC ImmunoChip	-0.0690504	0.013177	-0.00145372	-0.0021456	0.00391281	-0.00322374	0.00280418
IMSGC ImmunoChip	-0.0409639	-0.00471448	0.00138626	0.00300545	-0.00314927	-0.00344951	0.0131128
IMSGC ImmunoChip	-0.0700295	0.0122016	-0.00559733	-0.00146021	-0.00454864	-0.00152337	-0.00453601
IMSGC ImmunoChip	-0.0248413	-0.0142245	0.00473545	-0.00438022	7.02129e-05	0.00471741	0.0103341
IMSGC ImmunoChip	-0.0332622	-0.00808104	0.00602879	-0.001352	-0.00721996	0.0044377	-0.00307154
IMSGC ImmunoChip	-0.0173895	-0.0170605	-0.00291284	-0.0075992	-0.00477132	-0.00522714	0.00786545
IMSGC ImmunoChip	-0.0859065	0.0220298	-0.000949154	0.00257423	0.00428473	-0.00630184	-0.00683162
IMSGC ImmunoChip	-0.0822084	0.0239845	-0.00437337	-0.00408814	0.00113532	-0.0104372	-0.00451983
IMSGC ImmunoChip	-0.0573183	0.0103273	-0.000838343	0.00317009	-0.00489722	-0.00560703	-0.00191515
IMSGC ImmunoChip	-0.0623524	0.00732264	0.00161516	-5.44217e-05	-0.00214557	-0.00741758	0.00243082
IMSGC ImmunoChip	-0.0859491	0.0251838	0.00242548	0.00263166	-0.000722411	-0.00520773	-0.0051596
IMSGC ImmunoChip	-0.0594643	0.00954632	0.000559969	0.00117925	-0.00413005	-0.00449468	-0.00372305
IMSGC ImmunoChip	-0.0570649	0.00530524	0.000781674	-0.00180131	-0.00222139	-0.00185082	0.00541783
IMSGC ImmunoChip	-0.0663322	0.012551	-3.32301e-06	-0.00191507	-0.0020983	-0.00321717	-0.000937396
IMSGC ImmunoChip	-0.0630635	0.0159641	-0.001519	0.000924527	-0.00294031	-0.00670125	-0.00327859
IMSGC ImmunoChip	-0.0484015	0.00045939	0.00596426	0.00366685	-0.00283043	-0.000130673	0.00245022
IMSGC ImmunoChip	-0.0409079	-0.00750545	-0.00267424	-0.00514256	-0.00683105	-0.000315127	0.002799
IMSGC ImmunoChip	-0.0755264	0.0155184	0.00153363	-0.00308282	-0.0030929	-0.0023472	6.08171e-05
IMSGC ImmunoChip	-0.0471051	-0.000351272	-0.00183919	-0.000785248	-0.00683854	-0.00384435	0.00444769
IMSGC ImmunoChip	-0.0866121	0.0255824	-0.00251398	-0.00238198	-0.00318968	-0.000294288	0.00163451
IMSGC ImmunoChip	-0.0119167	-0.0259928	0.00423147	0.00233577	-0.010887	0.00182722	0.00619118
IMSGC ImmunoChip	-0.087604	0.0207321	-0.000320017	0.00493438	-0.00388933	-0.00882519	-0.00530768
IMSGC ImmunoChip	-0.0739384	0.0171011	0.001103	-0.00444364	-0.00310016	-0.00647854	-0.002789
IMSGC ImmunoChip	0.0104246	-0.0331243	0.00835657	-0.00920633	-0.00827524	-0.00263115	0.00481997
IMSGC ImmunoChip	-0.0674918	0.0132412	0.00159406	0.00155685	-0.00453678	-0.00409917	-0.00489276
IMSGC ImmunoChip	-0.00682365	-0.0167599	0.00863041	-0.00128479	-0.00721848	-8.54327e-06	0.00796763
IMSGC ImmunoChip	-0.03045	-0.0100675	0.0011498	0.000650608	-0.00332427	0.00179147	0.00284363
IMSGC ImmunoChip	-0.0294944	-0.0153881	0.00105592	-0.00140391	-0.00610889	-0.000329151	0.0070303
IMSGC ImmunoChip	-0.0614611	0.00545788	0.0024324	0.00179766	0.000157278	-0.00534136	-0.00431865
IMSGC ImmunoChip	-0.0621992	0.00900436	0.00287014	0.00286683	-0.00892476	-0.00220039	-0.00189362
IMSGC ImmunoChip	-0.04759	0.00227301	0.000943313	-0.0013051	-0.00419116	-0.00218769	0.000319523
IMSGC ImmunoChip	-0.060047	0.00985971	0.000178879	0.000241688	-0.00240461	-0.00332208	-0.00559645
IMSGC ImmunoChip	-0.0542993	0.000111532	-0.000283315	-0.00527344	-0.00423723	-0.00551915	0.00254991
IMSGC ImmunoChip	-0.0555866	0.00570182	0.00207912	-0.00578813	-0.0034872	-0.00447904	0.000430924
IMSGC ImmunoChip	-0.0556093	0.00460665	-0.000615031	-0.00335654	-0.0083477	-0.00300092	0.000527896
IMSGC ImmunoChip	-0.0532378	0.00214419	-0.00204996	-0.000914913	-0.00543839	-0.00242089	-0.00340641
IMSGC ImmunoChip	-0.0534071	0.00130213	0.00189887	0.000814504	0.000371566	-0.0048484	-0.00273339
IMSGC ImmunoChip	-0.0643404	0.0120386	-0.000106775	-0.00274058	-0.0023492	-0.00346072	0.00151873
IMSGC ImmunoChip	-0.0213827	-0.0175923	0.00230364	0.000337298	-0.00553647	0.00226484	0.00423652
IMSGC ImmunoChip	-0.0572791	0.0085275	-0.00264454	0.000525251	-0.0041848	-0.00252545	-0.00482297
IMSGC ImmunoChip	-0.0591629	0.00697868	-0.00501405	-0.00222361	-0.00454163	-0.00338218	-0.00198821
IMSGC ImmunoChip	-0.0535151	0.000165166	0.00302534	-0.0040504	-0.000789559	-0.00307048	-0.00666602
IMSGC ImmunoChip	-0.0489593	0.00309242	0.000338263	-0.000864449	-0.00390222	-0.00270256	0.00241122
IMSGC ImmunoChip	-0.0750757	0.0133918	0.00506514	0.000457664	6.93531e-06	-0.000876686	-0.00538588
IMSGC ImmunoChip	-0.075466	0.014295	0.00399805	0.00125589	0.00294026	-0.0021734	-0.00268719
IMSGC ImmunoChip	-0.0507228	-0.00384949	0.00864463	-0.00736321	-0.00354535	-0.00863974	0.000828809
IMSGC ImmunoChip	-0.0697612	0.0113679	0.00306807	-0.00134826	-0.00395804	0.000934039	-0.00848119
IMSGC ImmunoChip	-0.0556893	0.00393351	-0.00285194	-0.00272404	-0.00763928	-0.00200167	-0.00106555
IMSGC ImmunoChip	-0.0607974	0.0124183	0.00193938	-0.00169371	-0.00393506	0.00391926	-0.00164425
IMSGC ImmunoChip	-0.0549298	0.00524765	0.00325289	-0.00601942	-0.00242051	-0.00284047	0.00152958
IMSGC ImmunoChip	-0.0665122	0.0136017	7.22069e-05	-0.00286305	-0.00435339	-0.00419522	-0.000170011
IMSGC ImmunoChip	-0.0725391	0.0103482	-0.00521331	0.000493373	-0.00311582	-0.00217848	-0.00802364
IMSGC ImmunoChip	-0.0759475	0.0140738	0.00316832	0.00451999	0.000838704	-0.00245349	-0.00391871
IMSGC ImmunoChip	-0.0288805	-0.00896641	0.00031193	-0.000528275	-0.00200621	0.000617608	-0.000941686
IMSGC ImmunoChip	-0.050877	0.000758049	-0.00187859	-0.00249333	-0.0010454	-0.00353344	-0.00164824
IMSGC ImmunoChip	-0.0657864	0.0113659	-0.00148911	-0.00156017	-0.0035121	-0.00327052	0.000348942
IMSGC ImmunoChip	-0.0424817	-0.00135742	0.00230581	-0.000506429	-0.00612195	0.00172351	0.000783575
IMSGC ImmunoChip	-0.0515856	0.00172285	-0.000804062	-0.00325054	-0.00249925	-0.00151515	-0.00448397
IMSGC ImmunoChip	-0.0653082	0.0110895	0.00149805	-0.00362161	-0.00541689	-0.00386275	-0.0103213
IMSGC ImmunoChip	-0.0623719	0.00629365	-0.000622698	-0.00472357	-0.000302949	-0.00787275	0.00143173
IMSGC ImmunoChip	-0.0552252	0.00293463	0.00353893	0.000751405	-0.000974679	0.00173267	-0.00391364
IMSGC ImmunoChip	-0.032361	-0.00768545	0.000374158	-0.000417216	-0.00193797	-0.00184905	-0.000449227
IMSGC ImmunoChip	-0.069767	0.012276	-0.000497634	0.0017117	0.00684098	-0.00627528	-0.0037736
IMSGC ImmunoChip	-0.0554688	0.00561192	0.00278752	0.000132195	-0.00623658	-0.00141301	-0.00350442
IMSGC ImmunoChip	-0.0626865	0.00751262	0.00115001	-6.79006e-05	-0.00577056	-0.00408145	-0.00247437
IMSGC ImmunoChip	-0.00484949	-0.0242791	0.000881598	0.00276659	-0.00482202	0.000592412	0.00585729
IMSGC ImmunoChip	-0.05084	0.00662177	0.00257406	-0.00517959	-0.00826532	-0.000261395	0.000115313
IMSGC ImmunoChip	-0.0532257	-0.00495433	0.00146889	0.000516633	-0.00377719	-0.000783072	0.00576183
IMSGC ImmunoChip	-0.0681963	0.010488	0.00426776	-0.00032071	-0.00744174	-0.00208376	0.0032906
IMSGC ImmunoChip	-0.0702	0.00871482	-0.00279675	0.00138856	-0.00468918	0.00129889	-0.000159914
IMSGC ImmunoChip	-0.0249	-0.0183975	0.00385967	-0.00617828	-0.00571752	-0.0015942	0.00242599
IMSGC ImmunoChip	0.00972456	-0.0339108	0.00320175	-0.0078897	-0.00501252	0.00398595	0.0150287
IMSGC ImmunoChip	-0.0544359	0.00399284	-7.91715e-05	0.00180651	-0.00583728	0.000950605	0.000128049
IMSGC ImmunoChip	-0.0589044	0.00293245	0.002884	0.00149147	-0.00393983	-0.00241364	-0.00219171
IMSGC ImmunoChip	-0.0673807	0.0117617	0.0028576	0.00152528	-0.0014455	-0.00553619	-0.00802275
IMSGC ImmunoChip	-0.0596281	0.00487932	0.00152533	0.00133064	-0.00417481	-0.00447838	-0.00394311
IMSGC ImmunoChip	-0.035398	-0.00443071	0.00317017	-0.00188502	-0.0119502	-0.00576743	0.00848643
IMSGC ImmunoChip	-0.045237	-0.00852369	0.00268402	-0.00443809	-0.0044513	-0.00114673	0.00528522
IMSGC ImmunoChip	-0.0543662	0.00430321	0.00125799	-0.00213546	-0.00474154	-0.0008388	-0.0005209
IMSGC ImmunoChip	-0.0418499	-0.00459533	0.0027981	-0.000287691	-0.00274458	-0.00158928	0.00108161
IMSGC ImmunoChip	-0.0376938	-0.0036476	0.00332045	-0.00432119	-0.00476299	0.00124013	0.0115301
IMSGC ImmunoChip	-0.0672971	0.0086419	0.0021853	0.0051734	-0.00448001	-0.00328486	-0.000517788
IMSGC ImmunoChip	-0.0543686	0.00577286	0.00384094	-0.000298681	-0.00467847	-0.0046173	-0.000626932
IMSGC ImmunoChip	-0.0695358	0.00975878	0.00189009	-0.00757243	0.000255201	-0.00115264	-0.00359402
IMSGC ImmunoChip	-0.076373	0.0159867	0.00465716	0.00134338	-0.00243424	-0.00979761	-0.00750645
IMSGC ImmunoChip	-0.0488382	0.000135025	0.00896612	-0.0005242	-0.0060275	-0.000782827	0.000919556
IMSGC ImmunoChip	-0.0306009	-0.0137905	-0.00105447	-0.0025942	-0.000686557	0.000174604	0.00843283
IMSGC ImmunoChip	-0.0514343	-0.00533093	0.00196262	-0.00705958	0.00098365	-0.0049947	0.00333548
IMSGC ImmunoChip	-0.0583049	0.00473054	-0.000661385	-0.00100709	-0.00528497	-0.00376496	-0.00395535
IMSGC ImmunoChip	-0.0455302	-0.00273722	0.00392344	-0.0014213	-0.00617742	-0.0044183	0.00146057
IMSGC ImmunoChip	-0.0581406	0.00798313	0.00372043	0.00208602	-0.00279995	-0.00384504	-0.00693993
IMSGC ImmunoChip	-0.037672	-0.00502321	-0.00289343	-0.00585547	0.000226637	-0.00175739	0.00352936
IMSGC ImmunoChip	-0.0700259	0.00395931	-0.00573737	-0.00132418	-0.0100031	-0.00361288	-0.000793385
IMSGC ImmunoChip	-0.0698787	0.00880476	-0.00378594	0.00334363	-0.00422079	-0.00168307	-0.00122337
IMSGC ImmunoChip	-0.0668037	0.0113401	0.0038492	-0.0017933	0.00169451	-0.00652274	0.00313474
IMSGC ImmunoChip	-0.0877984	0.0239822	0.00560799	-0.00101584	-0.00270538	-0.0050378	-0.0052579
IMSGC ImmunoChip	-0.079369	0.0181516	-0.00296824	-0.00246873	-0.00189083	-0.00644598	-0.00544636
IMSGC ImmunoChip	-0.0645282	0.0142327	0.000640333	0.00414312	0.000262655	-0.000691777	-0.00511988
IMSGC ImmunoChip	-0.0670461	0.0122211	0.00217805	0.000628099	0.000278304	-0.00828625	0.00196692
IMSGC ImmunoChip	-0.0484103	-0.00788025	0.000592075	0.00107591	-0.00522666	0.000467508	0.00611945
IMSGC ImmunoChip	-0.0706362	0.0180565	-0.00191305	0.00228638	-0.00217512	-0.00329892	-0.00920178
IMSGC ImmunoChip	-0.0505933	-0.000471521	0.00956073	-0.00170718	-0.00110107	-0.00268927	-0.00228153
IMSGC ImmunoChip	-0.0761616	0.0140337	0.000735336	-0.00196531	0.000998245	-0.004913	0.000803093
IMSGC ImmunoChip	-0.0685113	0.0144206	0.00572844	0.00148711	-0.00394494	-0.00320157	-0.000476318
IMSGC ImmunoChip	-0.0628967	0.00969299	0.00283075	-0.000493458	-0.00458711	-0.00419207	0.00380148
IMSGC ImmunoChip	-0.0672989	0.0126953	-0.00528612	-0.00574472	-0.00142468	-0.00335054	0.000134781
IMSGC ImmunoChip	-0.0630875	0.0115107	-0.000311405	0.00223271	0.00763614	-0.00148551	0.0054704
IMSGC ImmunoChip	-0.0910351	0.0199238	0.000540764	0.00262823	-0.0129678	-0.00501751	-0.00739765
IMSGC ImmunoChip	-0.0349361	-0.0067135	0.00186674	-0.000942669	-0.0101137	0.00106231	0.00903535
IMSGC ImmunoChip	-0.0774451	0.0188489	-0.00269452	0.00124447	-0.00241351	-0.00645705	-0.00171464
IMSGC ImmunoChip	-0.0769426	0.0176359	0.00236478	0.00398798	0.00155519	-0.00564093	-0.00209709
IMSGC ImmunoChip	-0.0591014	0.00802889	-0.00440454	-0.0033763	-0.00526543	-0.0033191	-0.00378617
IMSGC ImmunoChip	-0.054834	-0.00345215	0.00573712	-0.00160904	0.00243087	0.00149709	0.00349878
IMSGC ImmunoChip	-0.0572263	0.0032427	-0.000283515	-0.00286344	-0.00261241	-0.00022658	0.00460535
IMSGC ImmunoChip	-0.0728376	0.0149408	-0.00136367	-0.00381565	0.00330679	-0.00506114	-0.00408846
IMSGC ImmunoChip	-0.0644282	0.0123135	0.00273713	0.00196506	0.00282095	-0.00215104	-0.000590763
IMSGC ImmunoChip	-0.0370158	-0.00356217	-0.00257801	-0.00274241	-0.00115236	0.00179392	0.00412824
IMSGC ImmunoChip	-0.065413	0.0122223	-0.00314351	-0.00111469	-0.00104164	0.00132859	-0.00245434
IMSGC ImmunoChip	-0.0402286	-0.00272973	0.00452216	-0.00608136	-0.00471518	0.00375554	-0.00169842
IMSGC ImmunoChip	-0.0512561	-0.00134786	0.00480502	0.00290757	-0.00517419	-0.00214284	0.00633001
IMSGC ImmunoChip	-0.0843992	0.0215507	-0.00250748	-0.000707134	-0.00470628	-0.00925884	-0.0100565
IMSGC ImmunoChip	-0.0640491	0.0101212	-0.000438382	-0.00357963	5.72167e-05	-0.00469516	-0.0023204
IMSGC ImmunoChip	-0.0406856	-0.00963802	-0.00669097	-0.00364248	-0.00461812	-0.00497743	0.0021242
IMSGC ImmunoChip	-0.0704977	0.0183363	0.00586749	-0.000550246	-0.000796513	-0.00547704	-0.00381058
IMSGC ImmunoChip	0.00554959	-0.0173997	-0.00519807	0.00154609	0.00378621	-0.0114327	-0.00503522
IMSGC ImmunoChip	-0.0627438	0.005666	-0.00382362	0.00197807	-0.00195658	-0.00207301	0.00373104
IMSGC ImmunoChip	-0.0417857	0.00565254	0.000771326	0.00102165	-0.00276856	0.000676043	-0.00740776
IMSGC ImmunoChip	-0.0747304	0.0208107	-0.00184223	0.00208853	0.000985788	-0.00172193	-0.00626372
IMSGC ImmunoChip	-0.0678162	0.0123973	-0.0018515	0.000378052	-0.00717853	-0.00304867	0.00232501
IMSGC ImmunoChip	-0.0361966	-0.0106876	0.000583711	-0.00124685	-0.0014227	0.0020924	-8.77899e-05
IMSGC ImmunoChip	-0.0676659	0.00932527	-0.00290555	-0.00459888	-0.00206708	-0.000943112	-0.00715577
IMSGC ImmunoChip	-0.0381113	-0.000668591	0.00573219	0.0012086	-0.00789981	-0.0037694	0.00255883
IMSGC ImmunoChip	-0.0741363	0.0162467	0.00376119	-0.00133741	-0.00490518	-0.00332117	0.00411387
IMSGC ImmunoChip	-0.0447321	-0.00145393	0.00119498	-0.007584	-0.0056377	-0.000557346	0.00531536
IMSGC ImmunoChip	-0.0491971	0.000519691	0.00249746	-0.000855248	-0.000713097	-0.00103424	0.00469068
IMSGC ImmunoChip	-0.0506126	0.000373139	-0.000291897	-0.003861	-0.00351856	-0.00599268	0.000467897
IMSGC ImmunoChip	-0.0618929	0.00403467	-0.00307025	-0.00235939	0.00322878	-0.000108574	-0.00387404
IMSGC ImmunoChip	-0.074714	0.0165884	-0.00126172	-0.00324622	0.00119604	-0.0013223	-0.00509631
IMSGC ImmunoChip	-0.0668141	0.0134879	0.00228072	-0.00134957	-0.00155054	-0.00532325	0.000955145
IMSGC ImmunoChip	-0.0566366	0.00426716	0.00354925	-0.00198193	-0.000204156	-0.00239593	0.00457182
IMSGC ImmunoChip	0.0121773	-0.0335264	0.00242438	-0.0066743	-0.00897087	0.00895254	0.00243866
IMSGC ImmunoChip	-0.0703335	0.0116118	0.00140891	-0.0015298	-0.00189586	0.00354469	0.00362576
IMSGC ImmunoChip	-0.059425	0.00570944	0.000757376	-0.00307542	-0.00307025	-0.00515763	0.00100036
IMSGC ImmunoChip	-0.0691129	0.0092924	0.0053131	-4.0544e-05	0.000410252	-0.00198499	-0.00276555
IMSGC ImmunoChip	-0.0424744	0.000737111	0.00153457	-0.00515573	-0.0088233	-0.0075649	0.00460508
IMSGC ImmunoChip	-0.0671064	0.0138528	0.0010449	-0.00174721	-0.000179783	0.00140449	0.00415702
IMSGC ImmunoChip	-0.0434827	0.00027022	0.00508122	0.000313355	-0.00226615	0.00100596	0.00218378
IMSGC ImmunoChip	-0.0680551	0.00962861	0.00239361	0.00221437	-0.00141228	-0.00172998	-0.0112311
IMSGC ImmunoChip	-0.0516826	0.00081324	0.00137981	-0.00324687	-0.00400698	-0.00817032	0.00298735
IMSGC ImmunoChip	-0.00949927	-0.0197839	-0.0037706	-0.0072897	-0.0104022	0.00273951	0.00969826
IMSGC ImmunoChip	-0.0529045	-0.0041342	0.0047986	-0.00119116	-0.00249982	0.00157521	0.00666644
IMSGC ImmunoChip	-0.0732231	0.0130513	0.000771312	-0.00164957	0.00132322	-0.00740801	0.00370407
IMSGC ImmunoChip	-0.0728614	0.0166906	0.00224793	-0.00546885	-0.00358947	-0.00326917	-0.00629574
IMSGC ImmunoChip	-0.0635729	0.0117028	-0.00109744	0.00235778	-0.00849684	-0.00482373	0.00135541
IMSGC ImmunoChip	-0.0631527	0.0134133	0.00667189	-0.00146372	0.00218084	-0.00400734	0.00254965
IMSGC ImmunoChip	-0.0369489	-0.00661801	0.00454487	-0.00254557	-0.00427363	0.000402037	0.00512997
IMSGC ImmunoChip	-0.0489553	2.48929e-05	0.00873829	-0.00494781	-0.00154375	-0.00101711	0.00776824
IMSGC ImmunoChip	-0.0664268	0.0125234	-0.00115584	0.00426283	-0.00352344	-0.00306584	-0.0028175
IMSGC ImmunoChip	-0.0718225	0.0154671	-0.00177336	-0.00190668	-0.00479125	-0.00241316	-0.00619598
IMSGC ImmunoChip	-0.0383603	-0.00587116	-0.000743096	-0.00118997	-0.00271289	0.000760896	-0.000515544
IMSGC ImmunoChip	-0.0699463	0.0128298	0.00540084	-0.00313374	-0.000959863	0.000172313	0.00211381
IMSGC ImmunoChip	-0.0721106	0.0138764	0.000986054	-0.00314413	0.00144508	-0.000512054	-0.00383859
IMSGC ImmunoChip	-0.0736282	0.0162335	0.00432691	0.00193943	-0.00330071	-0.00281115	0.000215114
IMSGC ImmunoChip	-0.0682331	0.00847213	-0.00573332	-0.00225077	-0.005416	-0.0014427	-0.00227928
IMSGC ImmunoChip	-0.0789438	0.0149792	0.00146173	-0.000456292	0.00166918	-0.00396421	-0.00673829
IMSGC ImmunoChip	-0.0394198	-0.00539151	2.87449e-05	-0.00236326	-0.00501811	0.000340764	-0.000771224
IMSGC ImmunoChip	-0.0362858	-0.00883916	0.00428701	-0.000512466	0.00352986	0.00444193	0.00502955
IMSGC ImmunoChip	-0.0555508	0.00357431	-0.0040095	-0.000256948	0.000569402	-0.00187925	-0.00708882
IMSGC ImmunoChip	-0.0578268	0.00558376	-0.00160731	0.00238882	-0.00393511	-0.00260694	0.00244213
IMSGC ImmunoChip	-0.0537677	0.00303131	-0.000507713	-0.00504651	-0.0034978	-1.12527e-05	0.000271069
IMSGC ImmunoChip	-0.0519567	-0.000704064	0.00047144	0.0002002	-0.00695881	0.00162399	0.00756478
IMSGC ImmunoChip	-0.0444388	-0.00053888	0.00180513	0.000507417	-0.00527429	-0.00336073	0.00256397
IMSGC ImmunoChip	-0.0322232	-0.010689	5.24165e-05	-0.00045184	-0.00730644	-0.00491051	0.00843971
IMSGC ImmunoChip	-0.0552111	0.00224249	-0.00203582	0.000223044	-0.00125344	-0.00102909	0.000310841
IMSGC ImmunoChip	-0.0714745	0.0156891	0.00292468	0.00235632	-0.00114616	-0.00866266	-0.00319103
IMSGC ImmunoChip	-0.0657121	0.00964554	0.000524124	-0.00045123	-0.00344723	-7.89314e-05	0.00452239
IMSGC ImmunoChip	-0.00394847	-0.0187893	0.00407568	-0.00814201	-0.00445165	0.00240091	0.0159593
IMSGC ImmunoChip	-0.0658234	0.00591535	0.00332987	0.00436252	0.000716943	-0.00199473	0.000924939
IMSGC ImmunoChip	-0.0426716	-0.00289527	0.00517526	-0.00293745	-0.000844852	-0.00647195	0.00550734
IMSGC ImmunoChip	-0.0585496	0.00622662	0.00152043	-0.000472824	-0.00189247	0.00075766	0.00620597
IMSGC ImmunoChip	-0.0277768	-0.0130728	0.00241431	-0.00661679	-0.00256466	0.0040337	0.0055124
IMSGC ImmunoChip	0.0144154	-0.037135	0.00363113	-0.00582477	-0.00825464	0.0087154	0.0144853
IMSGC ImmunoChip	-0.0546892	0.00127344	0.00361522	-0.00256907	-0.00307643	0.00119174	0.00132085
IMSGC ImmunoChip	-0.0219647	-0.016014	0.00638773	-0.00469424	-0.00486631	0.000705806	0.00645854
IMSGC ImmunoChip	-0.0593453	0.00707479	0.00191384	0.00105868	-0.0015902	-0.00118367	-0.0035131
IMSGC ImmunoChip	-0.0431888	-0.00160283	0.00356915	0.000114893	-0.000550538	-0.0034976	-0.00153182
IMSGC ImmunoChip	-0.0577009	0.008207	0.00387825	-0.00379373	-0.00185393	-0.00282691	-0.00189346
IMSGC ImmunoChip	-0.0713929	0.011149	-0.00577935	-0.00440941	-0.00380249	-0.00545089	-0.00755653
IMSGC ImmunoChip	-0.0635997	0.00996878	0.00154811	-0.00104469	0.000540419	-0.00306557	0.00033288
IMSGC ImmunoChip	-0.0625931	0.00860192	0.00237323	0.00100522	-0.000583672	-0.00283814	-0.0066689
IMSGC ImmunoChip	-0.0349536	-0.00930053	-0.00385438	0.00135257	-0.00501537	0.000114478	0.00112246
IMSGC ImmunoChip	-0.0647083	0.0105013	-0.000166234	0.00190859	-0.000887742	-0.0016675	-0.00337871
IMSGC ImmunoChip	-0.0471613	6.86153e-05	0.00129071	-0.00268331	-0.00205795	0.0018244	0.00155163
IMSGC ImmunoChip	-0.0687025	0.0122491	-0.000283009	0.00272264	0.000970409	-0.00207652	0.0047453
IMSGC ImmunoChip	-0.0577828	0.0056321	0.000955986	-0.00186833	-0.00159964	-0.00152294	0.00278011
IMSGC ImmunoChip	-0.0750955	0.0187174	-0.00549957	-0.00195026	-0.00340415	0.000295458	0.00177718
IMSGC ImmunoChip	-0.0725555	0.0164524	-0.000710044	0.00282507	-0.00329117	-0.0059462	-0.00494973
IMSGC ImmunoChip	-0.0593407	0.00285207	0.000841884	0.00109538	-0.000745425	0.00010062	0.00337037
IMSGC ImmunoChip	-0.0627959	0.00670784	0.00559244	-0.000223106	-0.00310987	0.00111601	-0.00607352
IMSGC ImmunoChip	-0.0530009	0.00150127	0.00104751	-0.00511823	-0.00412389	-0.00745412	0.00679849
IMSGC ImmunoChip	-0.0588883	0.00700031	0.00118688	-0.00216674	-0.00420121	0.000249349	0.000449159
IMSGC ImmunoChip	-0.0526353	0.00705315	-5.64903e-05	0.000781704	-0.00290431	0.00136277	-0.00484644
IMSGC ImmunoChip	-0.0682229	0.012651	0.00041743	-0.00139839	-1.01218e-05	-9.60787e-05	-0.000891522
IMSGC ImmunoChip	0.00156957	-0.0275332	0.00792663	-0.00857188	-0.00725787	0.00484312	0.0106904
IMSGC ImmunoChip	0.0253356	-0.036117	0.00405732	-0.00374695	-0.00711409	0.00145843	0.00382751
IMSGC ImmunoChip	-0.0182178	-0.0133816	0.00547109	0.000404646	-0.00675386	-0.00258317	0.00194156
IMSGC ImmunoChip	-0.0659103	0.00864046	-4.34615e-05	0.00123065	0.0023077	-0.00231208	-0.0045352
IMSGC ImmunoChip	-0.0696757	0.0113459	-0.000913571	-0.00475741	-0.00336408	-0.0101789	-0.00245459
IMSGC ImmunoChip	-0.0819558	0.0156984	-0.000326157	0.00524547	0.00427	-0.00325729	-0.00556896
IMSGC ImmunoChip	-0.0506344	0.00133314	0.0028344	-0.000417676	-0.00497618	0.000806332	-0.00307945
IMSGC ImmunoChip	-0.020747	-0.0116279	0.00936308	-0.0073988	-0.00698064	-0.0015455	0.00882694
IMSGC ImmunoChip	-0.0650669	0.0124836	0.00652307	0.00201293	-0.000172554	-0.00415059	0.00038686
IMSGC ImmunoChip	-0.0133732	-0.0188331	0.00689984	-0.00215694	-0.00489052	-0.00226153	0.00660111
IMSGC ImmunoChip	-0.0744437	0.0191951	-0.00107743	-0.00232668	-0.0034385	-0.000165271	-0.00311464
IMSGC ImmunoChip	-0.0563625	0.00471908	0.00532627	-0.000287907	-0.00149588	0.00283822	0.00114688
IMSGC ImmunoChip	-0.0558998	0.00894663	-0.00101168	-0.00356473	-0.00258371	-0.000415238	0.00301535
IMSGC ImmunoChip	-0.0614669	0.00629263	-0.00155636	0.0011018	-0.00409507	-0.00528458	-0.00267454
IMSGC ImmunoChip	-0.061782	0.00723007	-0.000976349	-0.00304516	-0.00201708	0.000352526	0.000185183
IMSGC ImmunoChip	-0.0721474	0.00970939	0.00138344	0.00218415	-0.00216771	-0.00641441	0.00266733
IMSGC ImmunoChip	-0.0771805	0.0182243	-0.00123391	0.0030141	-0.00235307	-0.00832666	-0.0022401
IMSGC ImmunoChip	-0.0511499	0.0109414	0.00137585	-0.00761017	0.000169042	-0.00174293	0.0043991
IMSGC ImmunoChip	-0.0250634	-0.00478531	0.00418998	-0.000131866	-0.002622	0.00123507	0.00715061
IMSGC ImmunoChip	-0.0629648	0.00780421	-0.00771133	0.0015738	-0.00304108	-0.00167053	-0.00871941
IMSGC ImmunoChip	-0.0652624	0.0109855	0.00239316	-0.00446256	-0.00425119	-0.00516968	-0.00544121
IMSGC ImmunoChip	-0.0727705	0.0128812	-0.00226394	-0.00431582	-0.00785722	-0.00263157	-0.000486121
IMSGC ImmunoChip	-0.0526261	0.00246121	-0.000885265	-0.00116867	-0.0086055	-0.0036218	0.0039216
IMSGC ImmunoChip	-0.0461004	0.00342604	0.00063415	-0.00448714	-0.00777746	-0.000420441	0.00816301
IMSGC ImmunoChip	-0.0410159	-0.00582041	0.00860817	-0.00478538	0.00244478	-1.67849e-05	0.00522582
IMSGC ImmunoChip	-0.0468366	0.00138074	-0.00338719	-0.000450063	-0.00594272	-0.00193151	5.83966e-05
IMSGC ImmunoChip	-0.0435371	-0.00646364	0.00194895	-0.00625191	-0.000960197	0.000269675	-0.000760277
IMSGC ImmunoChip	-0.0163417	-0.0207444	-0.000570562	-0.00338851	-0.00610609	-0.00370949	-0.00256865
IMSGC ImmunoChip	-0.0597216	0.00608986	0.0067415	-0.00169487	-0.00289225	-0.000245454	0.00599616
IMSGC ImmunoChip	-0.0460484	-0.00418686	0.00267414	-0.00202973	-0.00451474	-0.00256211	0.000818215
IMSGC ImmunoChip	-0.0378106	-0.00100343	0.00709408	-0.00373136	-0.00240396	-0.000175468	-0.00276575
IMSGC ImmunoChip	-0.0356708	0.000136046	0.00372347	0.000590922	-0.00344774	-0.00371497	0.00483608
IMSGC ImmunoChip	-0.0342546	-0.00282505	0.00284379	-0.00477272	-0.00845213	-0.00124933	0.00868482
IMSGC ImmunoChip	-0.0294045	-0.011771	0.00507607	-0.000787633	-0.00771803	-0.00402315	0.00082749
IMSGC ImmunoChip	-0.0374798	-0.00364964	0.00339897	-0.00382791	-0.00220963	-0.00499821	-0.00238676
IMSGC ImmunoChip	-0.0612661	0.011553	0.000584462	-0.00284784	0.00234299	-0.00629863	0.0006227
IMSGC ImmunoChip	-0.0354865	-0.0015066	0.00903673	0.00210388	-0.00136307	0.00115582	-0.00553551
IMSGC ImmunoChip	-0.0589763	0.0140561	0.00154038	-0.00361025	-0.00332481	-0.0044534	-0.00177277
IMSGC ImmunoChip	-0.0722218	0.0171953	-0.00389543	-0.00545841	0.00080775	-0.00244472	-0.00279636
IMSGC ImmunoChip	-0.0441501	-0.000622163	-0.00161449	0.00132693	-0.00323241	0.00187147	0.000140574
IMSGC ImmunoChip	-0.0617928	0.00817707	0.00180865	-0.000898738	-0.00313481	0.000865576	-0.0036403
IMSGC ImmunoChip	-0.0571948	0.00492434	0.000752103	6.57362e-05	-0.000742851	-0.0052955	0.00326638
IMSGC ImmunoChip	-0.0557316	0.00172397	0.00252674	-0.000104763	-0.00564151	0.000756146	0.002431
IMSGC ImmunoChip	-0.00478334	-0.0281083	0.000478611	-0.00355854	-0.00633796	0.00315444	0.0024221
IMSGC ImmunoChip	-0.0456009	0.00995169	-0.00325168	-0.000123893	-0.0030623	-0.00783673	0.00354433
IMSGC ImmunoChip	-0.0502868	0.000490591	0.00205609	-0.00617681	-0.00210085	0.000767052	0.00162261
IMSGC ImmunoChip	-0.0569626	0.00735262	0.0078523	0.0010742	0.000205871	0.00119373	0.00122404
IMSGC ImmunoChip	-0.05687	0.00675867	0.00407458	0.000403622	0.000979198	0.00253738	-0.00573922
IMSGC ImmunoChip	-0.0582071	0.00184374	0.00255713	-0.00296458	-0.00449433	-0.000781417	0.00117397
IMSGC ImmunoChip	-0.0554084	0.0034221	0.000534029	-0.00327023	-0.00593523	-0.000530694	-0.00401398
IMSGC ImmunoChip	-0.0633026	0.00577972	-0.000428141	-5.79465e-07	-0.00204954	-0.00287384	0.00140012
IMSGC ImmunoChip	-0.0577848	0.00256664	0.00225316	-0.00227411	-0.00710372	-0.00608714	-0.00184696
IMSGC ImmunoChip	-0.0545433	0.00303998	0.00186848	-0.00199117	-0.0014319	0.000541062	0.00323606
IMSGC ImmunoChip	-0.0503305	0.00469571	-0.00205193	-0.000175596	-0.00444885	0.00141446	-0.00311633
IMSGC ImmunoChip	-0.0445373	-0.00666784	-0.000893899	0.00015333	-0.00564484	-0.0127901	0.00427524
IMSGC ImmunoChip	-0.0744402	0.010791	-0.00254688	-0.0011705	-0.00313577	-1.5624e-05	-0.00409252
IMSGC ImmunoChip	-0.0718564	0.00964477	-0.00200114	0.00348309	-0.00371595	-0.00316763	-0.00616454
IMSGC ImmunoChip	-0.0799553	0.0182428	0.00538873	-0.00115814	-0.00246917	-0.00413009	-0.00408582
IMSGC ImmunoChip	-0.0729108	0.011023	0.00594532	0.00367166	0.000995989	-0.00222674	0.000715069
IMSGC ImmunoChip	-0.0494493	-0.000824772	0.00463132	0.00137848	-0.005765	0.00394674	0.000971695
IMSGC ImmunoChip	-0.0543794	0.00979323	0.00356838	-0.00114293	-0.00296362	-0.00546973	-6.19353e-05
IMSGC ImmunoChip	-0.0467601	0.00341576	0.00195572	0.00216012	-0.00640971	-0.00308908	0.00415441
IMSGC ImmunoChip	-0.0645985	0.000987518	-0.00141956	0.00256634	-0.00510841	-0.00227923	-0.00263624
IMSGC ImmunoChip	-0.0558818	0.0052884	0.00299748	0.00239803	-0.00616728	-0.00144886	-0.00227425
IMSGC ImmunoChip	-0.0341217	-0.00915518	-0.00185306	0.00103929	-0.00207914	0.000953207	-0.000259951
IMSGC ImmunoChip	-0.0107827	-0.0282329	0.00561788	0.000256906	-0.0140184	0.00708195	0.0104427
IMSGC ImmunoChip	-0.0760386	0.0177406	-0.000509338	0.000297381	0.00039575	-0.00060804	0.0040081
IMSGC ImmunoChip	-0.0753325	0.0108066	-0.000338722	-0.000990618	-0.00664873	0.00255808	-0.00271727
IMSGC ImmunoChip	-0.0166044	-0.0203278	0.00549371	-0.00395882	-0.0105789	0.0064779	0.00389563
IMSGC ImmunoChip	-0.00954011	-0.0248359	0.00663088	-0.00394068	-0.00458947	0.00889398	0.0104728
IMSGC ImmunoChip	-0.0590157	0.0081594	-0.00530259	-0.00146502	-0.00378921	-0.00529531	0.0055073
IMSGC ImmunoChip	-0.0621399	0.00567109	0.00235561	0.00104122	-0.00023269	-0.00314618	-0.000238459
IMSGC ImmunoChip	-0.035374	-0.0147632	0.000165194	-0.00323217	0.00176543	0.000595454	0.00527993
IMSGC ImmunoChip	-0.0807691	0.0193358	-0.00374559	0.000343138	-0.00285833	-0.00113545	0.000518555
IMSGC ImmunoChip	-0.0270144	-0.00379746	0.00566253	-0.00421031	-0.00308254	-0.00780234	0.00484791
IMSGC ImmunoChip	-0.0727651	0.0128516	0.00386232	-0.00155387	-8.91073e-05	-0.000959273	-0.0110958
IMSGC ImmunoChip	-0.0403281	-0.00357893	0.00201752	0.00273161	-0.00512588	-0.00466463	0.0026176
IMSGC ImmunoChip	-0.0549661	-0.000909671	-0.00325829	-0.00331228	-0.00508284	-0.000921751	0.00715429
IMSGC ImmunoChip	-0.0679613	0.00510779	-0.00273265	-0.0030779	-0.00345193	-0.00386356	-0.000243822
IMSGC ImmunoChip	-0.00692446	-0.0266386	0.00490967	-0.00690681	-0.0134898	0.00084302	0.00638865
IMSGC ImmunoChip	-0.0501522	0.00141102	0.00436879	-0.00671687	6.93061e-05	0.000295864	0.00297437
IMSGC ImmunoChip	-0.0344814	-0.00465812	-0.000253639	0.00105736	-0.00144152	0.0048701	0.00448441
IMSGC ImmunoChip	-0.0344649	-0.00875664	0.002448	-0.0028269	0.000405579	-0.0030499	0.00119052
IMSGC ImmunoChip	-0.0501661	0.00135222	-0.0040323	-0.00301516	0.00200702	-0.00280624	-0.00294977
IMSGC ImmunoChip	-0.00402768	-0.0232486	0.0112976	-0.00690222	-0.0110115	0.00232782	0.00444873
IMSGC ImmunoChip	-0.065046	0.0115586	-0.00148591	-0.00143741	-0.00510638	-0.000845359	-0.00162606
IMSGC ImmunoChip	-0.0624442	0.00631917	-0.00482509	-0.00127644	-0.00255107	-0.00426548	-4.79092e-06
IMSGC ImmunoChip	-0.0636542	0.00659005	-0.000692091	-0.00157856	-0.00505966	-0.00289284	0.00223006
IMSGC ImmunoChip	-0.0470395	-0.00351585	0.00385602	-0.00245053	-0.00168627	-0.00019785	0.000869379
IMSGC ImmunoChip	-0.0509598	-0.000998031	0.00196483	-0.00660149	-0.00746246	-0.000690834	0.00113152
IMSGC ImmunoChip	-0.0844768	0.0174335	-0.00190826	-0.0013797	-0.000931511	-0.00481096	-0.0066324
IMSGC ImmunoChip	-0.064906	0.00409934	0.00302281	-0.000423917	-0.00021258	-0.00122556	0.000176196
IMSGC ImmunoChip	-0.0488379	0.0016787	-0.00177331	-0.000283421	-0.00383643	-0.00157467	0.00413526
IMSGC ImmunoChip	-0.0612764	0.00676394	0.00372827	0.00176534	-0.00730516	-0.00264581	-0.00121613
IMSGC ImmunoChip	-0.0400606	-0.00547071	0.00060925	-0.00322845	0.00202226	-0.000864515	-0.00133844
IMSGC ImmunoChip	-0.0406235	-0.00487183	-0.00196149	-0.00479168	-0.0040687	-0.0032303	8.29398e-05
IMSGC ImmunoChip	-0.02249	-0.0169638	0.00781438	-0.000994054	-0.00216704	-0.00481938	0.00625619
IMSGC ImmunoChip	-0.0634477	0.0104074	-0.0014365	0.00112261	-0.00456912	-0.00115881	0.00278685
IMSGC ImmunoChip	-0.0622282	0.011235	0.00311842	0.003302	-0.00123375	-0.00521797	-0.000700323
IMSGC ImmunoChip	-0.0695754	0.0119613	-0.00147759	-0.00695862	0.000184104	-0.00291193	-0.0085255
IMSGC ImmunoChip	-0.0155632	-0.0203299	0.00145612	-0.00503678	-0.00731925	0.000789908	0.0103622
IMSGC ImmunoChip	-0.0726119	0.0120031	0.00075946	-0.00228189	-0.00925109	7.33893e-05	0.00178214
IMSGC ImmunoChip	-0.0623092	0.0079032	-0.000544048	-0.00658547	-0.00432298	-0.00335161	0.00196275
IMSGC ImmunoChip	-0.0412307	-0.0065555	0.000911162	-0.00338258	-0.00278768	0.00319369	0.00602044
IMSGC ImmunoChip	-0.0711627	0.0145874	-0.000834011	-0.00029237	-0.00352902	-0.00464419	-0.00356289
IMSGC ImmunoChip	-0.0824325	0.0180327	0.00118949	0.00111055	-0.00122813	-0.00403275	-0.00660718
IMSGC ImmunoChip	-0.0690767	0.0084379	-0.00107173	-0.00261241	-0.00184898	-0.000177231	-0.00377322
IMSGC ImmunoChip	-0.0284776	-0.0157477	0.00153191	-0.00227039	-0.00402743	-0.00343551	0.00474133
IMSGC ImmunoChip	-0.0707775	0.0142166	0.0018632	-0.00289615	-0.00537274	-0.0045779	-0.0038861
IMSGC ImmunoChip	-0.0579703	0.00422386	0.00297296	0.000567644	-0.00515498	-0.00236389	-0.00129709
IMSGC ImmunoChip	-0.0409979	-0.00242894	0.0027972	-0.000212757	-0.010893	0.00189747	0.00146148
IMSGC ImmunoChip	-0.0409078	-0.00633729	-0.00490891	-0.00240454	-0.00304076	-0.00128846	0.00539864
IMSGC ImmunoChip	-0.0694377	0.0114701	-0.00315065	-0.00395826	-0.00547116	-0.00781269	0.00642445
IMSGC ImmunoChip	-0.064783	0.00686729	-0.000688788	0.00685201	-0.0076722	0.000185182	-0.00547109
IMSGC ImmunoChip	-0.0326452	-0.00240002	0.00115427	0.00403345	-0.00751418	-0.00332253	-0.00421591
IMSGC ImmunoChip	-0.0423304	-0.00848536	-0.00353563	-0.00415112	-0.00101712	-0.00278894	0.00427445
IMSGC ImmunoChip	-0.0487419	-0.00701901	0.000648092	-0.00187148	-0.00221305	-0.000629826	0.00487715
IMSGC ImmunoChip	-0.056326	0.00206562	0.000123615	0.000967731	-0.00535456	-0.00373989	-0.00174145
IMSGC ImmunoChip	-0.0848398	0.020156	-0.00516517	0.000326481	0.00215804	0.00133217	-0.00307764
IMSGC ImmunoChip	-0.0556723	0.0100983	0.00323198	0.00177327	-0.00555856	-0.00621082	-0.00134509
IMSGC ImmunoChip	-0.0632783	0.00932117	0.000214872	-0.000433017	-0.00326683	-0.00409873	-0.00172038
IMSGC ImmunoChip	-0.0619902	0.00361793	0.00220207	-0.00628357	-0.00185155	-0.00358581	-0.00269047
IMSGC ImmunoChip	-0.0668423	0.00778481	-0.00321643	-0.00554271	-0.00275551	-0.00458821	0.00537274
IMSGC ImmunoChip	-0.0501394	0.00176191	0.00274671	0.00082806	-0.00213655	-0.0046255	0.00154817
IMSGC ImmunoChip	-0.0426473	-0.00494729	0.00151123	0.00212288	-0.00212897	-0.00132338	0.00723827
IMSGC ImmunoChip	-0.0596689	0.00588294	-0.00201426	-0.000222673	-0.00478672	0.00220642	-0.000387976
IMSGC ImmunoChip	-0.0588302	0.00341467	-0.000445413	-0.000778396	0.00215009	0.00211228	0.000863203
IMSGC ImmunoChip	-0.0616311	0.00636096	-0.00305587	-0.000701029	0.00205482	-0.00246447	0.00157986
IMSGC ImmunoChip	-0.0505076	-0.0010468	0.00414697	-0.00429293	-0.00546402	-0.00245883	-0.00193133
IMSGC ImmunoChip	-0.0751697	0.020122	-0.00530798	0.000479916	-0.00230757	-0.00593914	-0.005665
IMSGC ImmunoChip	-0.0752888	0.0081757	0.000559562	0.000868321	0.00078218	-0.00103245	-0.00277379
IMSGC ImmunoChip	-0.0533701	0.00196052	-0.00174413	-0.000353358	0.00210923	0.00205209	-0.00122403
IMSGC ImmunoChip	-0.0295946	-0.0111863	-0.000240253	-0.00458322	-0.00534931	-0.000622432	0.0104892
IMSGC ImmunoChip	-0.0676497	0.00475268	-0.00203576	0.00324244	-0.0069137	-0.00240903	-0.00311546
IMSGC ImmunoChip	-0.063851	0.0159785	-0.00227351	-0.000879951	-0.00571385	-0.00375129	-0.00233587
IMSGC ImmunoChip	-0.0102531	-0.0183055	0.00191572	0.00178973	-0.0057391	-0.000660967	0.000919228
IMSGC ImmunoChip	-0.0477321	-0.00379503	0.00455279	0.00340616	-0.00685207	-0.000993365	0.00175669
IMSGC ImmunoChip	-0.036922	-0.0116645	0.00481343	0.000228639	0.000786955	0.000628615	-0.000168434
IMSGC ImmunoChip	-0.0459888	-0.00347733	0.00245315	0.00127464	-0.00438989	-0.00580269	0.00144116
IMSGC ImmunoChip	-0.0506412	0.00237825	-0.000616277	0.00220939	0.000409545	-0.00462927	0.00250511
IMSGC ImmunoChip	-0.0669341	0.0103991	-0.00184671	-0.00525894	-0.00780189	-0.00513397	-0.00525458
IMSGC ImmunoChip	-0.0677557	0.00706458	-0.0024939	-0.0027454	-0.00478932	-0.00274568	-0.00755713
IMSGC ImmunoChip	-0.0658894	0.00829533	-0.00241653	-0.00172686	0.00070793	-0.00201861	0.00142955
IMSGC ImmunoChip	-0.0660904	0.0143514	-0.00269865	-0.000605284	-0.002341	-0.00272242	-0.00671832
IMSGC ImmunoChip	-0.0725642	0.0127164	-0.00250662	-0.00452526	-0.00376408	-0.00213998	-0.00173096
IMSGC ImmunoChip	-0.0552582	0.00272478	0.000800597	0.001718	-0.00289806	-0.00413394	-0.00246326
IMSGC ImmunoChip	-0.0430371	-0.00266548	0.000134255	-0.00268988	-0.00432134	-0.0040825	0.00289528
IMSGC ImmunoChip	-0.0566086	0.000783163	0.00349298	-0.000231202	4.33692e-05	-0.00136483	0.000438453
IMSGC ImmunoChip	-0.0544815	0.00716882	-0.000562815	-0.00589065	0.00155306	-0.00741201	-0.00035862
IMSGC ImmunoChip	-0.0653648	0.0151561	0.00701877	-0.00476743	-0.00704792	-0.00592457	0.00358447
IMSGC ImmunoChip	-0.0740496	0.0168125	0.0010062	-0.00341843	0.000928162	-0.00373393	-0.00114541
IMSGC ImmunoChip	-0.0638007	0.00663023	-0.00208221	-0.00462821	-0.000355718	-0.00181762	0.00111044
IMSGC ImmunoChip	-0.0722427	0.0158763	0.00308992	-0.000187167	-0.00625214	-0.00309004	-0.00339922
IMSGC ImmunoChip	-0.0735168	0.0100574	0.00186359	0.00063592	-0.00516501	0.00245538	-0.00845127
IMSGC ImmunoChip	-0.0375299	-0.00521169	0.000460389	-0.00547737	-0.00505904	-0.00269943	0.00948
IMSGC ImmunoChip	-0.0303647	-0.00616801	0.00226996	0.00117493	-0.00636902	-0.00955834	0.0113665
IMSGC ImmunoChip	-0.0460985	-0.00465597	0.00388863	-0.00173413	-0.00706695	0.000781828	-0.0013931
IMSGC ImmunoChip	-0.0533162	-0.000743099	0.00149198	0.00441264	-0.00450875	-0.00422098	0.0041485
IMSGC ImmunoChip	-0.0398507	-0.00857364	0.00212413	-0.00108747	-0.00326874	-0.00292163	0.00507444
IMSGC ImmunoChip	-0.0413963	-0.00506439	0.00150696	-0.00595915	-0.0059085	0.00207035	0.0068124
IMSGC ImmunoChip	-0.0434195	-0.000300012	0.000747628	-0.00747183	-0.00498866	-0.00334867	-0.000157269
IMSGC ImmunoChip	-0.0616157	0.00921232	0.00018345	-0.00512755	-0.00383877	-0.00505217	-0.00110368
IMSGC ImmunoChip	-0.0707322	0.0128017	-0.00320966	-0.00470189	-0.0041575	-0.00975973	-0.00464501
IMSGC ImmunoChip	-0.054772	-0.000457606	-0.00247867	0.00321648	-0.00368754	0.00280703	-0.00452537
IMSGC ImmunoChip	-0.0521818	0.000970756	-0.0020194	-0.000331803	-0.00585652	-0.000237799	0.00171795
IMSGC ImmunoChip	-0.0413469	-0.00428158	0.00258548	-0.00298876	0.000487613	-0.000853363	0.00352543
IMSGC ImmunoChip	-0.0396549	-0.00928891	0.000267506	-0.00344477	-0.00640376	-0.00322288	0.00114235
IMSGC ImmunoChip	-0.041318	-0.0047253	0.00519076	-9.89466e-05	-0.00108178	-0.000104324	0.000957534
IMSGC ImmunoChip	-0.0430402	-0.00268674	0.00179162	-0.00179961	-0.00882692	-0.00119441	-0.00561016
IMSGC ImmunoChip	-0.0658149	0.0107582	-0.0006556	0.000439933	-0.00300185	-8.13278e-05	-0.00580386
IMSGC ImmunoChip	-0.054777	0.00576256	-0.00156438	-0.00224717	0.000274541	-0.00450478	-0.00112897
IMSGC ImmunoChip	-0.0650256	0.00766469	-0.00312014	-9.2671e-05	-0.00108594	-0.00218927	0.00384974
IMSGC ImmunoChip	-0.0517322	-0.000438593	0.0054359	-0.00266999	-0.00789145	0.00191206	0.003579
IMSGC ImmunoChip	-0.0703016	0.0130657	0.000588526	0.00304297	-0.00815292	-0.00511256	-0.00270679
IMSGC ImmunoChip	-0.0563742	0.00521012	0.00134305	0.0033162	-0.00075485	-0.00354209	0.00840703
IMSGC ImmunoChip	-0.0659492	0.00912149	-0.000172426	-0.00486131	-0.000952363	-0.000743562	0.00124331
IMSGC ImmunoChip	-0.0765764	0.0130272	0.002155	-0.000824588	-0.00523827	-0.00477409	-0.00042051
IMSGC ImmunoChip	-0.0267875	-0.0184416	-0.000401652	-0.00222566	-0.00673425	0.00114855	0.00761014
IMSGC ImmunoChip	-0.0658524	0.00987921	0.000949524	0.0014922	0.000907519	-0.00305575	-0.00184235
IMSGC ImmunoChip	-0.0489391	0.00223189	0.00224544	0.000492584	-0.00459768	-0.0015437	-0.00290494
IMSGC ImmunoChip	-0.0619346	0.00857729	0.00107734	-0.000761562	-0.00603193	-0.00398188	0.00124333
IMSGC ImmunoChip	-0.0780399	0.0142417	0.00635228	5.67154e-05	-0.00256679	-0.00172525	-0.000664609
IMSGC ImmunoChip	-0.0710896	0.00634503	-0.00245886	-0.0017117	0.00307909	-0.00306501	-0.00641663
IMSGC ImmunoChip	-0.0345963	-0.00136711	0.00179587	0.0015694	-0.00379892	0.00382672	0.000146608
IMSGC ImmunoChip	-0.0824009	0.0231889	-0.000220791	0.00558542	0.00205851	-0.00426499	-0.000566913
IMSGC ImmunoChip	-0.0614939	0.0017993	-0.00375682	-0.000308277	-0.0109559	-0.000925795	0.000657173
IMSGC ImmunoChip	-0.0598841	0.00412998	0.00449466	-0.000383709	-0.00545259	-0.00218634	0.00856938
IMSGC ImmunoChip	-0.0583411	0.00375586	0.00152602	-0.000147306	-0.00330704	-0.00391059	0.00160479
IMSGC ImmunoChip	-0.0837992	0.020112	0.000939353	-0.000561484	6.36051e-05	-0.00294577	-0.00688294
IMSGC ImmunoChip	-0.0452566	-0.00321328	-0.00154375	-0.00243788	-0.00470674	0.00168084	0.00192064
IMSGC ImmunoChip	-0.0613542	0.00855989	0.00110383	0.00454057	0.000313729	-0.00365505	-0.000269325
IMSGC ImmunoChip	-0.0630637	0.0126597	-0.00028631	-0.00243524	-0.00807218	-0.00307592	-0.00174364
IMSGC ImmunoChip	-0.0626948	0.0146567	0.000640865	0.00146307	0.000526825	-0.0019216	0.00224875
IMSGC ImmunoChip	-0.0582817	0.00645287	0.00211761	0.00283706	-0.00147861	-0.00415051	0.000673336
IMSGC ImmunoChip	-0.0703355	0.0147083	-0.00356391	-5.55603e-05	-0.00592042	-0.00416434	-0.0061296
IMSGC ImmunoChip	-0.0143815	-0.0262264	0.00531758	-0.00660376	-0.00430421	-0.00428447	0.00856465
IMSGC ImmunoChip	-0.0258194	-0.00997153	0.00403932	-0.00371724	-0.0078092	-0.0101849	0.00577295
IMSGC ImmunoChip	-0.0618596	0.00515547	0.00215748	-0.000259097	-0.0032095	-0.00394713	-0.00172924
IMSGC ImmunoChip	-0.0712566	0.0120319	0.000298014	-0.00222998	-0.00601937	0.00505565	-0.000967694
IMSGC ImmunoChip	-0.0618254	0.0109125	0.00127481	-0.00448341	-0.00721307	-0.000559721	-0.000111007
IMSGC ImmunoChip	-0.0476436	-0.00286925	0.00486677	-0.00286182	-0.00374821	-0.0018277	0.0093468
IMSGC ImmunoChip	-0.0804023	0.0176899	-0.00368259	0.000660707	0.000241551	-0.00274615	-0.00763117
IMSGC ImmunoChip	-0.0486862	-0.000652645	0.00126722	-0.00256946	-0.00269285	0.00183079	0.00691803
IMSGC ImmunoChip	-0.0662388	0.0110534	0.0011761	0.000448455	-0.00395792	-0.0048243	-0.00447052
IMSGC ImmunoChip	-0.0683998	0.00945135	-0.0075805	0.00218025	-0.00119028	-0.000461192	-0.000701418
IMSGC ImmunoChip	-0.0596507	0.0086527	0.00186909	-0.00101659	-0.00711323	-0.00556795	0.00741641
IMSGC ImmunoChip	-0.0445051	-0.00749233	0.0056513	-0.00453786	-0.00938756	-0.00491168	0.00143766
IMSGC ImmunoChip	-0.0159489	-0.0171409	0.00302419	-0.00628794	-0.00125292	-0.0052859	0.00759808
IMSGC ImmunoChip	-0.0715892	0.0140744	0.00309525	-0.000752355	-0.00129926	-0.000494247	-0.00133646
IMSGC ImmunoChip	-0.034978	-0.00742062	0.00579417	-0.00515784	-0.00241385	-0.0015029	0.00430998
IMSGC ImmunoChip	-0.0543183	0.000502948	-1.55286e-05	0.00207196	-0.00676908	-0.00298411	-0.00448555
IMSGC ImmunoChip	-0.070804	0.00973253	0.0038819	0.00308658	-0.00265548	-0.00405891	-0.00176807
IMSGC ImmunoChip	-0.0697466	0.0107635	-2.69068e-05	0.000252706	0.00209357	-0.000148901	-0.000652993
IMSGC ImmunoChip	-0.0763179	0.0149836	-0.00278017	-0.000759358	-0.00253635	0.000671429	-0.00690925
IMSGC ImmunoChip	-0.0356327	-0.00628696	0.00247553	-0.00133551	-0.00606819	0.00218235	0.00330964
IMSGC ImmunoChip	-0.0434414	-0.0105758	0.00468835	-0.00144854	-0.00246734	-0.00124418	1.87074e-05
IMSGC ImmunoChip	-0.0582893	0.00853057	-0.00264431	-0.0085666	-0.0050561	0.00142245	0.00356171
IMSGC ImmunoChip	-0.0107786	-0.0234506	-0.000273651	-0.00258097	-0.00733303	-0.0049059	0.00300043
IMSGC ImmunoChip	-0.0648168	0.00513948	-0.000429199	0.00321424	-0.00260477	-0.0019363	-0.00460044
IMSGC ImmunoChip	-0.0453523	-0.00248991	0.00209815	-0.000335691	-0.00427341	-0.00128065	0.00115102
IMSGC ImmunoChip	-0.0472949	0.00375697	0.00207218	-0.00393767	-0.004173	0.000501695	0.00408832
IMSGC ImmunoChip	-0.0575976	0.00753487	0.00326601	-0.00600905	-0.00156846	-0.00870358	0.00180647
IMSGC ImmunoChip	-0.0601561	0.00819391	-0.0026506	-1.37412e-05	-0.00371335	0.00271254	0.000277746
IMSGC ImmunoChip	-0.00471425	-0.0322237	-5.82945e-05	-0.0039766	-0.00750552	0.00793443	0.0114605
IMSGC ImmunoChip	-0.0614334	0.00580884	-0.00071589	0.00130885	-0.0107997	-2.03345e-05	-0.00374205
IMSGC ImmunoChip	-0.0754998	0.0140837	-0.00330671	-0.00422771	-1.40797e-05	0.000253102	-0.00481733
IMSGC ImmunoChip	0.0139381	-0.0384378	0.00795058	-0.00401372	-0.00582494	-0.000616958	0.00464871
IMSGC ImmunoChip	-0.0615049	0.00933531	0.000287372	-0.00150821	-0.00319121	-0.00572645	-0.000405081
IMSGC ImmunoChip	-0.0578622	-0.000314531	0.0012641	-0.00420577	-0.00219013	-0.00458484	0.00519819
IMSGC ImmunoChip	-0.0329216	-0.0111773	0.0017141	-0.00265459	-0.00474437	3.14845e-05	0.00574244
IMSGC ImmunoChip	-0.049224	0.00535159	0.000102859	0.000836634	-0.00592364	0.00214275	-0.00333033
IMSGC ImmunoChip	-0.0777235	0.0129096	0.00211173	-0.000837296	-0.00514316	-0.00577901	0.00122665
IMSGC ImmunoChip	-0.0552042	0.00407241	-0.0011273	0.00277803	-5.25297e-05	-0.0049298	-0.00281979
IMSGC ImmunoChip	-0.0247428	-0.0157092	0.00887065	-0.00380107	-0.00551487	-0.00223794	0.00571967
IMSGC ImmunoChip	-0.0523663	0.002674	8.83706e-05	0.000685864	-0.00389976	-0.000617941	0.000234562
IMSGC ImmunoChip	-0.0510671	0.00473096	0.000317973	0.000292966	-0.00199118	-0.00305738	0.00701848
IMSGC ImmunoChip	-0.0167585	-0.017107	0.00587502	-0.00688325	-0.0105269	-0.00600749	0.0130003
IMSGC ImmunoChip	-0.0584667	0.00640741	0.000702837	-0.0049488	-0.00364091	0.000107214	-0.00395507
IMSGC ImmunoChip	-0.0533808	0.00508643	0.00374283	-0.00329441	-0.00269407	-0.00488508	0.00450288
IMSGC ImmunoChip	-0.0370246	-0.00582442	0.000623233	-0.00529384	-0.0109291	-0.00533307	0.00533816
IMSGC ImmunoChip	-0.0473832	-0.0014794	0.00422751	0.00203659	-0.00261435	-0.00214255	-0.00711797
IMSGC ImmunoChip	-0.0204512	-0.0138893	0.00658305	-0.00676373	-0.00921729	0.0053845	0.0033188
IMSGC ImmunoChip	-0.0545166	0.00127394	0.00374794	-0.00197054	-0.00492709	-0.00592052	0.000279461
IMSGC ImmunoChip	-0.0535932	-0.00284245	-0.0021363	-0.0053568	6.54861e-05	-0.00218014	0.00771019
IMSGC ImmunoChip	-0.0221148	-0.0102078	0.0107764	0.000561537	-0.00546877	-0.00295745	-0.00120063
IMSGC ImmunoChip	-0.0378493	0.0129064	0.0101827	-0.00448346	-0.00279393	0.000511047	0.00348248
IMSGC ImmunoChip	-0.0426482	-0.000687439	-0.00191304	-0.00278254	-0.006062	0.00108682	6.8499e-06
IMSGC ImmunoChip	-0.0372814	-0.000999672	0.0018727	-0.00326551	-0.00648969	0.00277227	0.000925108
IMSGC ImmunoChip	-0.0330988	-0.0153295	0.0016901	0.000861096	-0.00453731	-0.00168193	0.00754475
IMSGC ImmunoChip	-0.0780652	0.0164296	-0.00509503	0.00325342	-0.00496149	-0.00397062	-0.00301641
IMSGC ImmunoChip	-0.0765855	0.0175353	-0.0028904	0.00113106	0.0039895	-0.00376448	-0.00630722
IMSGC ImmunoChip	-0.0505676	0.00595248	0.00434819	0.0013948	-0.00696144	-8.59073e-05	0.00206932
IMSGC ImmunoChip	-0.0383471	-0.00213694	-0.00241357	0.00185338	-0.00571947	-0.00247985	-0.00303179
IMSGC ImmunoChip	-0.0499762	0.00485129	-0.00668089	0.000134722	0.000815607	-0.00402808	0.00359646
IMSGC ImmunoChip	-0.0619431	0.014832	0.000763224	-0.00504172	-0.00164726	-0.00501048	0.00271123
IMSGC ImmunoChip	-0.0383928	-0.00765037	-0.00323532	-0.0062306	-0.00994594	0.000546993	0.002755
IMSGC ImmunoChip	-0.0491327	0.00526077	0.00518292	0.000802766	-0.00490753	-0.00394121	0.000319148
IMSGC ImmunoChip	-0.0209072	-0.0209403	0.000228496	-0.00579336	-0.0103022	0.00123283	0.00407718
IMSGC ImmunoChip	-0.0208572	-0.0125314	0.00491789	-0.00940871	-0.00511763	0.00146261	-0.00247528
IMSGC ImmunoChip	-0.0394386	-0.00909647	-0.00392159	-0.00177682	0.00262786	-0.0017544	0.00419607
IMSGC ImmunoChip	-0.0519753	-0.00158429	0.000128351	0.00340513	-0.00865473	-0.00449719	-0.00034167
IMSGC ImmunoChip	-0.0621152	0.00828575	-0.00346195	-0.00254293	-0.00260036	-0.000858674	-0.0067892
IMSGC ImmunoChip	-0.0590787	0.00559471	0.000612729	0.000293838	-0.00416359	-0.00528071	0.00163707
IMSGC ImmunoChip	-0.0338871	-0.0106276	0.00666716	-0.00574298	-0.00829122	0.00299881	0.00357694
IMSGC ImmunoChip	0.0460298	-0.0510354	0.00848814	-0.00890278	-0.0104772	0.00404075	0.00681519
IMSGC ImmunoChip	-0.0467403	-0.00428592	0.00292081	-0.00389916	-0.00379857	-0.00598166	0.00886535
IMSGC ImmunoChip	-0.0561811	-7.91099e-05	0.000850696	-0.00436034	-0.00160078	-0.00383753	-0.000995379
IMSGC ImmunoChip	-0.0187125	-0.0226436	-0.00217478	-0.00231745	0.00360463	0.00908541	-0.00367721
IMSGC ImmunoChip	-0.0164187	-0.0198901	0.00154057	-0.0119113	-0.00559225	-0.00202478	0.00862158
IMSGC ImmunoChip	-0.0607048	0.00360755	-0.00377979	-0.00119804	0.0018446	-0.00272797	-0.00189456
IMSGC ImmunoChip	-0.0575204	0.00470312	-0.00178906	-0.00585888	-0.00617597	-0.00262906	-0.000841644
IMSGC ImmunoChip	-0.0715193	0.0152418	0.000710977	0.00345713	-0.00208025	-0.00727666	1.42436e-05
IMSGC ImmunoChip	-0.0580818	0.0121623	0.00275347	0.00307102	0.000939463	0.00534883	-0.0053791
IMSGC ImmunoChip	-0.053988	0.00249796	-0.000782654	-0.00552926	-0.0061998	-0.0014628	0.000984169
IMSGC ImmunoChip	-0.0751984	0.0148733	0.00599398	-0.00222697	-0.00387328	-0.000897413	-0.00480853
IMSGC ImmunoChip	-0.0184004	-0.020573	0.00712262	-0.000667101	-0.0076534	0.00143631	0.0141682
IMSGC ImmunoChip	-0.0402719	-0.00633993	0.00283075	-0.00468798	-0.00889144	-0.000737012	0.00351752
IMSGC ImmunoChip	-0.0717591	0.01047	0.000226504	-0.000253201	0.00195482	-0.00253259	-0.00674668
IMSGC ImmunoChip	0.010429	-0.038122	0.00425821	-0.0038246	-0.0126784	0.00731688	0.0114644
IMSGC ImmunoChip	-0.0597689	0.0154117	-0.0016163	0.00384996	-0.0013682	-0.00383516	-0.00557563
IMSGC ImmunoChip	-0.0635473	0.012329	0.00419609	-0.00364313	-0.00314418	-0.00182453	-0.0022078
IMSGC ImmunoChip	-0.0680594	0.00669357	-0.00183627	-0.000502658	-0.00411376	-0.00645485	-0.00033558
IMSGC ImmunoChip	-0.0371676	-0.00107471	0.00146614	0.00198919	0.00113518	-0.00180771	-0.00209131
IMSGC ImmunoChip	0.0103435	-0.0338671	0.00382895	-0.00498926	-0.0164864	-0.0033427	0.00630738
IMSGC ImmunoChip	-0.0437095	0.000425414	-0.00481423	0.00312942	-0.00963026	-0.00402504	0.00105504
IMSGC ImmunoChip	-0.0754357	0.016116	9.1973e-05	0.00253353	-0.000812642	-0.00328435	-0.00438923
IMSGC ImmunoChip	-0.0542396	0.00134745	0.00212233	-0.00591062	-0.00538124	-0.00672118	0.00210806
IMSGC ImmunoChip	-0.0718384	0.0144053	0.00176984	-0.00168406	-0.0012736	-0.00420148	0.00248084
IMSGC ImmunoChip	-0.0602381	0.0045919	-0.00162049	0.00252185	-0.00598595	-0.00452681	0.00442883
IMSGC ImmunoChip	-0.0335627	-0.0120836	0.00428451	-0.000898871	-0.00765316	0.000484606	0.00494139
IMSGC ImmunoChip	-0.0359457	-0.0121711	-0.000130363	0.000300076	0.00137092	-0.00150794	0.00667789
IMSGC ImmunoChip	-0.0650948	0.0101126	-9.64145e-05	0.00187121	-0.00133908	-0.00737617	-0.00634947
IMSGC ImmunoChip	-0.0313286	-0.00821885	0.00696658	-0.00132433	-0.00476976	0.00112076	0.00806331
IMSGC ImmunoChip	-0.0368306	-0.00991159	0.00196429	-0.00716409	-0.0113098	0.00198788	0.00134909
IMSGC ImmunoChip	-0.0660811	0.0144053	0.00350471	0.000425777	-4.11362e-05	-0.0054701	-0.00607371
IMSGC ImmunoChip	-0.0398176	-0.00820829	-0.000815712	0.00364555	-0.00966259	-0.000360981	0.0120938
IMSGC ImmunoChip	-0.0423397	0.004144	0.00341997	-0.00338198	0.000441189	-0.00254765	0.00217727
IMSGC ImmunoChip	-0.0465197	0.00362841	0.00258804	-0.00550919	-0.00111493	-0.0023036	-0.00208778
IMSGC ImmunoChip	-0.0700939	0.0186429	0.00484641	-0.00300284	0.00417876	-0.00512927	0.000924641
IMSGC ImmunoChip	-0.03039	-0.0133664	0.00479766	-0.00341228	-0.00019808	0.0012797	0.0023499
IMSGC ImmunoChip	-0.0670832	0.00783171	-0.0032942	-0.00495408	0.00226727	-0.00223712	-0.00252486
IMSGC ImmunoChip	-0.0755016	0.0113417	0.000670278	0.00288016	-0.00100388	-0.0070941	0.00307355
IMSGC ImmunoChip	-0.0648301	0.00934316	0.00466557	0.00199988	-0.00258802	-0.0053072	-6.47215e-05
IMSGC ImmunoChip	-0.0501742	-0.00101668	0.00427585	-0.00277528	-0.000382806	0.00125966	0.00247332
IMSGC ImmunoChip	-0.0600509	0.00618334	0.00016621	9.83116e-05	-0.00422446	-0.00165851	-0.00231776
IMSGC ImmunoChip	-0.0488255	-0.00315086	-0.00262311	-0.00359055	0.00173803	-0.00252128	0.000152938
IMSGC ImmunoChip	-0.0315157	-0.0114837	-0.00378025	-0.00840403	-0.00841498	0.000116184	0.00794663
IMSGC ImmunoChip	-0.06433	0.0111482	0.00228639	-0.00202216	-0.00425683	-0.00725987	0.00578954
IMSGC ImmunoChip	-0.0644232	0.0130873	0.000862709	-0.00309071	-0.00293242	0.00187719	-0.00527026
IMSGC ImmunoChip	-0.0495437	0.00656332	-0.0016155	0.00131739	-0.00381987	0.00163018	0.00202529
IMSGC ImmunoChip	-0.051072	0.00618861	-0.00132192	-0.00416069	-0.00227678	-0.00371466	-0.00104778
IMSGC ImmunoChip	-0.0731446	0.0133025	-0.00289929	-0.00140318	-0.0014729	-0.0027577	0.00147958
IMSGC ImmunoChip	-0.0636585	0.00963977	-0.00144357	0.000487172	-0.00163038	-0.0061902	0.00434904
IMSGC ImmunoChip	-0.0743658	0.0169855	-0.00145363	-0.00154639	0.000549413	-0.00362983	-0.00436945
IMSGC ImmunoChip	-0.0350622	-0.0105431	-0.00204293	-0.00399006	-0.00355989	-0.00414153	-0.000658904
IMSGC ImmunoChip	-0.0540102	0.00263583	-0.00088103	-0.00434112	-0.00828666	-0.00794308	0.000782565
IMSGC ImmunoChip	0.00394112	-0.0340439	0.00355578	-0.00345494	-0.00501688	0.000371844	0.0110798
IMSGC ImmunoChip	-0.0690729	0.00860949	-0.000998496	0.00460788	-0.00201074	0.000665935	-0.00636035
IMSGC ImmunoChip	-0.0248834	-0.0162644	0.00169184	-0.00426963	-0.00072615	0.00127113	0.0142283
IMSGC ImmunoChip	-0.0597074	0.0057048	-0.00434275	-0.00516017	-0.00101435	0.00249308	0.00166761
IMSGC ImmunoChip	-0.0709644	0.0106023	-0.00178573	-0.0079817	0.00358533	-0.00708049	-0.000244082
IMSGC ImmunoChip	-0.0716498	0.0156473	0.00223605	0.000229319	0.00102807	0.00293582	-0.00266924
IMSGC ImmunoChip	-0.0480044	6.76986e-06	-0.00089805	-0.00320611	-0.00567704	-0.00103326	0.0015244
IMSGC ImmunoChip	0.02123	-0.0413341	0.0073386	-0.00392253	-0.0128082	0.0030847	0.0194904
IMSGC ImmunoChip	-0.0497009	-0.00422887	0.00136073	-0.00250308	-0.00714538	-0.00111819	0.00272416
IMSGC ImmunoChip	-0.0289875	-0.0139807	-0.00119701	-0.00423426	-0.0022488	0.00012439	0.00127446
IMSGC ImmunoChip	-0.0416896	-0.00642349	0.00162838	-0.00148144	-0.00960864	-0.00252788	0.00782504
IMSGC ImmunoChip	-0.0611692	0.00391248	0.0048331	0.00434628	-0.00129017	-0.00323623	-0.00330679
IMSGC ImmunoChip	-0.0712986	0.0104401	-0.000628554	-0.00308683	-0.00365897	-0.000140391	-0.00603681
IMSGC ImmunoChip	-0.0600751	0.00613493	0.00420382	0.000197376	-0.00128526	-0.00192565	-0.000129497
IMSGC ImmunoChip	-0.038011	-0.00383867	0.00303337	-0.00295938	-0.00082221	0.00157203	-0.00287407
IMSGC ImmunoChip	-0.0635471	0.00327206	-0.00034205	0.00153986	-0.00193428	-0.000636554	0.000160071
IMSGC ImmunoChip	-0.0542075	0.00116007	0.00113635	-0.00106333	-0.00666221	-0.00265731	0.000954761
IMSGC ImmunoChip	-0.0525565	0.00136265	0.00705385	-0.00192609	-0.0100498	-0.00139574	0.0030269
IMSGC ImmunoChip	-0.0418603	-0.00273225	0.00451961	-0.000424472	-0.00677191	0.0016295	0.00552534
IMSGC ImmunoChip	-0.0627006	0.0122608	0.00445098	0.000557479	-0.00262312	-0.00357473	0.00533554
IMSGC ImmunoChip	-0.0359564	-0.00998681	0.00175507	0.00216616	-0.00646472	9.81788e-05	0.00797789
IMSGC ImmunoChip	-0.058115	0.000481388	-0.00242385	0.00156471	-0.000328941	-0.00433521	0.00339803
IMSGC ImmunoChip	-0.0268345	-0.0171135	0.00434358	-0.000173827	-0.00216747	-0.00562725	0.0125359
IMSGC ImmunoChip	-0.0558674	0.0041663	0.00176758	0.00126236	0.00109439	-0.0025175	-0.0039642
IMSGC ImmunoChip	-0.0855914	0.020349	0.000857188	0.000662322	-0.00399522	-0.00513095	-0.00507063
IMSGC ImmunoChip	-0.0825677	0.0124714	-0.00403123	-0.00414754	-0.00311529	-0.000887012	-0.00287944
IMSGC ImmunoChip	-0.0131139	-0.0235733	0.00358528	0.000252457	-0.0074675	0.00147914	0.00614714
IMSGC ImmunoChip	-0.0503757	-0.00295958	0.00438893	-0.00709328	-0.0031352	-0.00225178	0.00120772
IMSGC ImmunoChip	-0.0386407	-0.00415094	0.00210943	0.00090157	-0.00809314	0.000880644	0.00208959
IMSGC ImmunoChip	-0.0757845	0.0175746	-0.00167939	0.00380907	-0.002042	-0.00258489	-0.00210749
IMSGC ImmunoChip	-0.0696505	0.00883369	-0.000553218	-0.00517638	0.00410928	-0.00357529	-0.000396157
IMSGC ImmunoChip	-0.0693787	0.0120226	-0.00209061	-0.00417863	-0.00314282	-0.00210425	-0.00371928
IMSGC ImmunoChip	0.00510583	-0.0293537	0.00608902	-0.00253354	-0.00530952	-0.00100324	0.00967715
IMSGC ImmunoChip	-0.0512526	-0.00139303	0.00460651	-0.00118375	-0.00448396	-0.000802378	-0.000726388
IMSGC ImmunoChip	-0.0654065	0.00825698	0.00104867	0.00298534	-0.00229577	-0.00159627	0.0050339
IMSGC ImmunoChip	-0.0519837	-0.00526025	0.0021468	-0.000342152	-0.00411216	-0.00370765	-0.00132729
IMSGC ImmunoChip	-0.0642069	0.0127563	0.00360368	-0.00576472	-0.000938159	-0.00374555	-0.00216424
IMSGC ImmunoChip	-0.0605233	0.00668311	-0.00188787	-0.00343703	-0.0030821	-0.00531748	-0.00717406
IMSGC ImmunoChip	-0.0484857	-0.00101526	0.00269313	-0.00173127	-0.00241513	-0.00185361	0.00169174
IMSGC ImmunoChip	-0.0210573	-0.0193235	0.00506537	-0.0012839	-0.00464115	-0.00164631	0.00950841
IMSGC ImmunoChip	-0.0367648	-0.0122113	0.0034467	-0.00318891	-0.00203092	-0.00164452	0.00706662
IMSGC ImmunoChip	-0.0209069	-0.011549	0.00535109	-0.00464261	-0.00441713	-0.00684969	0.00407384
IMSGC ImmunoChip	-0.0553575	0.00456961	-0.000442654	-0.00704748	-0.00312461	-0.0051646	0.00237704
IMSGC ImmunoChip	-0.0281911	-0.013556	0.00450206	0.000903888	-0.00336274	0.000703358	-0.00177688
IMSGC ImmunoChip	-0.0796659	0.0175029	0.00420928	0.00288285	0.000745221	-0.00957953	-0.00705568
IMSGC ImmunoChip	-0.0443269	-0.00306361	0.00465804	-0.00647163	-0.00506671	-0.00345599	0.00158969
IMSGC ImmunoChip	-0.0684605	0.0231638	-0.0014903	0.00117194	-0.00200433	-0.00112712	-0.00534598
IMSGC ImmunoChip	-0.0584281	0.00827667	-0.00450223	-0.00147701	0.000694684	-9.79462e-05	-0.00207965
IMSGC ImmunoChip	-0.0269368	-0.0134442	0.0031595	-0.00587959	-0.00945291	-0.00151559	-0.000405124
IMSGC ImmunoChip	-0.0403739	-0.00477115	-0.000643328	-0.00129863	-0.00496739	-0.00143507	0.00855382
IMSGC ImmunoChip	-0.0509244	0.00544829	0.00726266	-0.00570032	-0.000836877	-0.00166894	-0.00289223
IMSGC ImmunoChip	-0.0555652	0.0058413	0.00147632	-0.00119884	-0.00503472	-0.00282208	9.35395e-05
IMSGC ImmunoChip	0.00128517	-0.0327973	0.00179559	-0.0011025	-0.000170148	0.000774323	0.00761981
IMSGC ImmunoChip	-0.055401	0.00466267	-0.00221247	0.00190417	0.0021406	-0.000707737	-0.00552229
IMSGC ImmunoChip	-0.0467464	0.00122343	-0.00098092	-0.00190819	-0.0041089	0.00141847	0.00355855
IMSGC ImmunoChip	-0.056794	0.00633649	-0.0016655	-0.00348852	-0.00163089	-0.00647255	0.00105442
IMSGC ImmunoChip	-0.0438333	-0.00381097	-1.08163e-05	-0.00584122	-0.0101338	0.00204638	-0.00196975
IMSGC ImmunoChip	-0.0712206	0.0191744	0.00311113	-0.00412972	-0.0011954	-0.00604411	-0.00259353
IMSGC ImmunoChip	-0.0546001	0.000588001	0.0035397	-0.00267494	-0.00181828	-0.00460635	0.003823
IMSGC ImmunoChip	-0.0484917	-0.00169507	0.00299279	-0.00186515	-0.00855691	-0.000455254	0.00270014
IMSGC ImmunoChip	-0.0327825	-0.00932834	-0.00391679	-0.00568325	-0.00312352	-0.00286241	0.015656
IMSGC ImmunoChip	-0.0644232	0.012538	-0.000660391	-0.00242622	-0.00575455	-0.00133446	-0.00102018
IMSGC ImmunoChip	-0.0482159	0.0110626	0.00430161	-0.0033189	-0.00537486	-0.000194183	-0.00272059
IMSGC ImmunoChip	-0.0581862	0.000188608	-0.00406835	-0.00104302	-0.00113756	0.000801062	-0.00102859
IMSGC ImmunoChip	-0.0465008	-0.00328867	-0.00109969	-0.000783058	-0.00399343	-0.0075959	0.00275807
IMSGC ImmunoChip	-0.0597303	0.00209657	0.0018628	0.00192172	0.000274367	0.00190668	0.0011152
IMSGC ImmunoChip	-0.0558368	0.00210537	0.00190536	-0.00138189	-0.00186157	-0.00235618	0.00190929
IMSGC ImmunoChip	-0.0587251	0.00169306	0.00101665	0.000242045	-0.00373619	-0.000422046	-0.00172555
IMSGC ImmunoChip	-0.0303441	-0.0133564	-0.00116171	-0.00299894	-0.00518968	-0.000343781	0.00208446
IMSGC ImmunoChip	-0.0174806	-0.0133502	0.00420537	-0.00554612	-0.0027357	-0.00109925	-0.000863034
IMSGC ImmunoChip	-0.0532655	0.000875097	2.30009e-05	-0.00134063	-0.00544591	0.00411806	-0.000550747
IMSGC ImmunoChip	0.00771564	-0.0312964	0.00328558	-0.00680133	-0.00848849	-3.02593e-05	0.0139383
IMSGC ImmunoChip	-0.0674561	0.0155753	-0.00069361	-0.00244469	-0.00092557	-0.00241752	-0.000278462
IMSGC ImmunoChip	-0.0560775	-0.000180829	-0.000918752	-0.00157048	-0.00555099	0.00162982	-0.00884708
IMSGC ImmunoChip	-0.000288642	-0.0342213	-0.000921952	-0.00381317	-0.00412712	-0.00318359	0.00981942
IMSGC ImmunoChip	-0.0667118	0.0116542	0.00182448	-0.00341589	-0.00596177	-0.00572868	0.00228771
IMSGC ImmunoChip	-0.0634582	0.00697681	-0.00307665	-0.000739184	-0.00108166	-0.0021815	0.00237798
IMSGC ImmunoChip	-0.0624531	0.0123228	2.6101e-05	-0.00262675	-0.00228101	-0.00195001	0.00387701
IMSGC ImmunoChip	-0.0594467	0.0177477	0.00620621	-0.00272963	-0.0015669	0.000581184	-0.000599365
IMSGC ImmunoChip	-0.0660357	0.00918084	0.00221015	-0.00132927	-0.00181675	-0.000864653	0.00329037
IMSGC ImmunoChip	-0.0650549	0.00676335	-0.00220366	-0.00208884	-0.00158857	0.000326058	-0.00132365
IMSGC ImmunoChip	-0.0117422	-0.0235133	0.00520548	-0.00274268	-0.00474845	0.00380877	0.0043486
IMSGC ImmunoChip	-0.0711482	0.0115963	0.00120132	-0.00142191	-0.00476624	-0.00412399	-0.00681255
IMSGC ImmunoChip	0.000150397	-0.0355787	0.00623277	-0.00367546	-0.0101047	0.000948983	0.00872071
IMSGC ImmunoChip	-0.0392109	-0.0135442	0.000342542	-0.00650229	-0.00499493	-0.0054455	0.0123501
IMSGC ImmunoChip	-0.0513916	-0.0016845	0.00292482	-0.00281969	-0.000901624	-0.00207763	0.0099767
IMSGC ImmunoChip	-0.0233331	-0.0116105	0.00131534	-0.00870638	-0.0132246	-0.00172476	0.00797996
IMSGC ImmunoChip	-0.0649033	0.0100153	0.00539509	0.000190548	0.00106766	-0.00255541	0.00174622
IMSGC ImmunoChip	-0.0239534	-0.0215313	-0.00106042	-0.00247711	-0.0069145	0.00131648	9.01126e-05
IMSGC ImmunoChip	-0.0367057	-0.00590523	0.00595392	-0.0030749	-0.00602109	-0.00171844	-0.00727786
IMSGC ImmunoChip	-0.0624131	0.00475852	0.0031679	-0.00136045	-0.000280406	0.00271539	-0.00177279
IMSGC ImmunoChip	-0.0634117	0.00457775	-0.00254438	0.000695211	0.00289065	-0.00193971	-0.00185988
IMSGC ImmunoChip	-0.0472591	-0.00408681	0.00489565	-0.0067879	-0.00573246	0.00107103	0.00442662
IMSGC ImmunoChip	-0.0652743	0.0133316	0.00309887	0.000484	0.00125193	-0.00446949	-0.00225149
IMSGC ImmunoChip	-0.078019	0.0231895	0.00222729	0.000807414	-0.000367461	-0.000676978	-0.00365383
IMSGC ImmunoChip	-0.0562897	0.0114115	0.000231654	-0.00309935	-0.00239719	-0.00320764	-0.00179663
IMSGC ImmunoChip	-0.0420783	-0.00671542	0.00150698	-0.00473363	0.00272636	-0.00301021	0.00727456
IMSGC ImmunoChip	-0.0765753	0.0197465	0.00244613	0.00026064	-0.00412024	-0.00357511	-0.0030317
IMSGC ImmunoChip	-0.0362631	-0.00402105	0.00530433	-0.000528276	-0.00634924	-0.00384446	0.00237212
IMSGC ImmunoChip	-0.0576755	0.00774856	0.000319048	-0.00142796	-0.00142364	-0.00305105	-0.00157883
IMSGC ImmunoChip	-0.0288316	-0.0038922	0.000771978	-0.00203404	-0.00461187	-0.00179797	0.00502685
IMSGC ImmunoChip	-0.0686077	0.0163537	-0.00449737	-6.22039e-05	-0.00842764	-0.00348487	-0.00390476
IMSGC ImmunoChip	-0.0636394	0.0160669	-0.00484773	0.000191163	-0.00143666	-0.00445287	-0.00297791
IMSGC ImmunoChip	-0.0767811	0.011719	0.00298062	-0.00155396	-0.00435058	0.00187753	-0.00555526
IMSGC ImmunoChip	-0.0497263	0.00142162	0.000499445	0.00113054	-0.00458266	0.000496434	-0.00147642
IMSGC ImmunoChip	-0.0499824	-0.00277542	0.00308576	-0.00737112	-0.00522868	-0.000160381	0.00767748
IMSGC ImmunoChip	-0.075983	0.0184952	0.00410229	-0.00105453	-0.00675805	-0.00528674	-0.0016021
IMSGC ImmunoChip	-0.0786968	0.0162843	0.00286719	-0.00139914	-0.00211723	-0.0077909	-0.002189
IMSGC ImmunoChip	-0.0603827	0.0117191	-0.00344288	0.00056706	-0.00793652	0.00408799	0.00229747
IMSGC ImmunoChip	-0.0741475	0.0150493	-0.00332416	-0.00688325	-0.00761295	-0.00171627	-0.0012795
IMSGC ImmunoChip	-0.0629671	0.0113787	0.000997243	-0.00194557	-0.0017054	0.00419213	4.98726e-05
IMSGC ImmunoChip	-0.0522061	0.000482894	4.91022e-05	-1.73878e-05	0.000229165	0.00176735	0.00619374
IMSGC ImmunoChip	-0.0765587	0.0126755	0.00444657	0.00171862	-0.00876358	-0.00277529	-0.00637785
IMSGC ImmunoChip	-0.0435946	0.00186722	0.00141587	-0.00813859	-0.000782208	-0.00177624	-0.0038572
IMSGC ImmunoChip	-0.067591	0.0138195	0.000296804	-0.00545677	-0.00205729	-0.00877977	0.00171025
IMSGC ImmunoChip	-0.0606603	0.0147918	0.0073761	-0.000582301	0.00168306	0.00170534	0.00242707
IMSGC ImmunoChip	-0.056439	0.00637729	0.00122668	-0.00118445	-0.00251326	-0.000237888	-0.00365786
IMSGC ImmunoChip	-0.0584509	0.0050201	0.000253355	-0.0039672	-0.00153908	-0.00389707	0.002521
IMSGC ImmunoChip	-0.0453495	-0.00357267	0.00130417	-0.00317558	-0.00437566	0.00161306	0.0077634
IMSGC ImmunoChip	-0.0409371	-0.00809446	0.00128429	-0.00547775	-0.00378888	-0.00266568	0.0166669
IMSGC ImmunoChip	-0.0836417	0.0116667	-0.00445878	-0.0054005	-0.00522713	-0.00602029	0.000186563
IMSGC ImmunoChip	-0.0421183	-0.00284931	0.000517379	0.0045889	-0.00477913	0.000973096	0.000475086
IMSGC ImmunoChip	-0.0521796	0.00262263	0.00140447	-0.00101901	-0.00121666	-0.00288871	0.00260811
IMSGC ImmunoChip	-0.0538054	-0.00166273	0.00111124	-0.00702032	-0.00512379	0.00563692	0.00310363
IMSGC ImmunoChip	-0.0550467	0.0012123	0.0029495	-0.00233624	-0.00443047	0.0017394	0.00350461
IMSGC ImmunoChip	-0.0723064	0.0094181	-0.000125174	0.000712496	-0.00386679	-0.00610005	0.00136539
IMSGC ImmunoChip	-0.0497825	0.00274319	-0.000287077	-0.00354578	-0.00431504	-0.00133475	-0.00387799
IMSGC ImmunoChip	-0.068348	0.0174254	0.00135415	-0.00222445	-0.00229519	-0.00184057	-0.00451638
IMSGC ImmunoChip	-0.0576154	0.00642158	-0.00103594	0.00173264	-0.00386887	-0.00715039	0.00038591
IMSGC ImmunoChip	-0.0544507	-0.0022343	0.0039703	-0.00481576	-0.00328435	0.00083784	-0.000324381
IMSGC ImmunoChip	-0.0656355	0.0104207	0.00296555	0.000317185	-0.00168145	-0.00788646	-0.00608055
IMSGC ImmunoChip	-0.0696088	0.0111665	0.000481871	0.001482	-0.00237198	-0.00189245	-0.00510565
IMSGC ImmunoChip	-0.0677348	0.00875549	-0.000263777	4.78283e-05	0.00105641	-0.00341147	0.0046814
IMSGC ImmunoChip	-0.0355863	-0.00829802	0.00342831	-0.00550965	-0.00735665	-0.00125421	0.00591941
IMSGC ImmunoChip	-0.0652517	0.00897285	-0.00154624	-0.00619299	-0.00577174	-0.00524725	-0.000781647
IMSGC ImmunoChip	-0.0467084	0.00288467	-0.00260731	-0.00170529	-0.00399333	-0.000791199	0.00110245
IMSGC ImmunoChip	-0.0797886	0.0165768	0.00256733	-0.00265413	-0.00159396	-0.00333598	-0.00241445
IMSGC ImmunoChip	-0.0486068	8.48195e-05	-0.0031141	-0.00338774	-0.00724963	-0.00165043	0.000413465
IMSGC ImmunoChip	-0.0387853	-0.00177589	0.0018466	-0.000312046	-0.006144	0.000562757	-0.00399247
IMSGC ImmunoChip	-0.0711557	0.0114209	0.00255822	-0.00430133	-0.00548577	-0.00506947	-0.00127627
IMSGC ImmunoChip	-0.0580798	0.00851302	0.000140129	-0.00146962	-0.00178103	0.000590852	-0.0030451
IMSGC ImmunoChip	-0.0655598	0.0121819	-0.00439548	-0.00292893	-0.00424727	-0.00554573	0.00135823
IMSGC ImmunoChip	-0.0320154	-0.00912578	0.00254502	-0.0049385	-0.00812489	-0.00415565	-0.00240196
IMSGC ImmunoChip	-0.0349265	-0.00681783	-0.000588211	-0.00739307	-0.00524261	0.00217998	0.00172087
IMSGC ImmunoChip	-0.0499637	0.00196991	0.000140655	-0.000420606	-0.00811656	-0.00154249	-0.00656377
IMSGC ImmunoChip	-0.0534723	0.00429994	-0.00154311	-0.00453585	-0.0069391	-0.000753021	0.00175915
IMSGC ImmunoChip	-0.0717706	0.0137061	-0.000742544	0.000927287	-0.00130868	-0.00693656	-0.00244424
IMSGC ImmunoChip	-0.0578367	0.00124123	-0.00034066	-2.69622e-05	-0.00155501	2.97769e-05	0.00389687
IMSGC ImmunoChip	-0.0500246	-0.00570579	0.00359067	-0.00631682	5.53249e-05	0.000634227	0.00498813
IMSGC ImmunoChip	-0.0724354	0.0150303	-0.000997605	0.00210161	-0.00221202	-0.00297372	-0.00375203
IMSGC ImmunoChip	-0.0678915	0.0130671	0.00406365	0.00088908	-0.00390898	8.02978e-05	-0.00635689
IMSGC ImmunoChip	-0.0546497	0.00135804	0.000215697	-0.0075349	-0.0071638	-0.00664458	0.00064892
IMSGC ImmunoChip	-0.0828077	0.0200573	0.000312097	-0.00327838	0.000122484	-0.00406778	-0.000509446
IMSGC ImmunoChip	-0.0344112	-0.0150465	0.00611238	-0.00288133	-0.00395196	-0.00310444	0.00192733
IMSGC ImmunoChip	-0.0534518	0.00336846	0.000197205	0.00222392	-0.00622744	0.000133479	0.00133812
IMSGC ImmunoChip	-0.0737347	0.0133034	0.00410005	2.79011e-05	-0.00465875	-0.000364055	0.00276308
IMSGC ImmunoChip	-0.0631541	0.00912579	0.00103227	-0.000210792	-0.00409682	-0.00304447	0.00247456
IMSGC ImmunoChip	-0.0469749	-0.00852035	-0.00349656	0.0013248	-0.0108771	0.00300681	0.00332712
IMSGC ImmunoChip	-0.0430299	-0.00461449	0.003179	-0.00364016	-0.000433116	-0.00215219	-0.00127753
IMSGC ImmunoChip	-0.0691137	0.0107611	2.20725e-06	0.00173549	-0.0037176	-0.00143801	-0.00313262
IMSGC ImmunoChip	-0.0641708	0.00907334	-0.00106279	-0.00564377	-0.00435669	-0.00116915	-0.00504819
IMSGC ImmunoChip	-0.0261574	-0.0122694	-0.000607878	-0.00697018	-0.0101241	8.75362e-05	0.00630804
IMSGC ImmunoChip	-0.0555858	0.0039867	-0.00229871	1.67935e-05	0.00104437	-0.00909439	0.00248378
IMSGC ImmunoChip	-0.0673721	0.0105162	-0.00157108	-0.00213191	0.00183344	-0.0019576	0.000196587
IMSGC ImmunoChip	-0.0509039	-0.00313422	1.81031e-05	-0.00340481	-0.00389198	-0.00378428	0.00599807
IMSGC ImmunoChip	-0.032281	-0.00624797	0.00570863	-0.00230454	-0.00371414	-0.00250545	0.00288496
IMSGC ImmunoChip	-0.0411991	-0.0046027	0.00286346	-0.00483886	-0.00622402	-0.00116885	0.0049393
IMSGC ImmunoChip	-0.049122	-0.00121313	0.00394763	-0.00177985	-0.00187516	0.00011731	-0.00192221
IMSGC ImmunoChip	-0.0295248	-0.0126725	0.0020245	0.00177189	0.00182347	8.19826e-05	0.00530298
IMSGC ImmunoChip	-0.0711564	0.0158374	0.00163372	-0.000211641	0.00111002	-0.00156527	-0.00242109
IMSGC ImmunoChip	-0.0344654	-0.00686647	0.00300014	-0.0043269	-0.0091435	0.000631507	-0.00241593
IMSGC ImmunoChip	-0.0391929	-0.00620616	0.00474161	-0.00152631	-0.00472518	-0.00194214	0.0105669
IMSGC ImmunoChip	-0.0437926	-0.00209334	0.00236865	-0.00104491	-0.00272255	0.00154396	0.00436022
IMSGC ImmunoChip	-0.078398	0.0112203	-0.00336054	0.00526232	-0.00218962	-0.00313314	0.0028845
IMSGC ImmunoChip	-0.0581693	0.00901883	0.00392441	-0.0069316	-0.00200981	0.000206013	-0.00171752
IMSGC ImmunoChip	-0.0690684	0.00849412	-0.000847589	0.00347755	-0.00523467	-0.00697517	-0.0033587
IMSGC ImmunoChip	-0.0521837	-0.000604352	0.00157906	0.000488038	-0.00698169	0.00272798	0.00467604
IMSGC ImmunoChip	-0.0670016	0.0101494	-0.00503757	0.00112601	-0.00459016	-0.00266188	-0.00513348
IMSGC ImmunoChip	-0.0651563	0.0121129	-0.00124654	-0.00245765	0.00292693	-0.00368872	0.0028311
IMSGC ImmunoChip	-0.0704786	0.0128461	-0.00312316	0.00189259	-0.003895	-0.00302226	0.0058871
IMSGC ImmunoChip	-0.0149909	-0.0204184	0.00237605	0.000521193	-0.00355288	-0.00367022	0.00743731
IMSGC ImmunoChip	-0.0370579	-0.00587569	0.00260887	0.00849335	-0.00394276	-0.0037351	-0.00440569
IMSGC ImmunoChip	-0.0488512	-0.00250596	-0.000202468	-0.000670015	-0.00218488	-0.00224304	-0.00372526
IMSGC ImmunoChip	-0.0548981	0.00644518	-0.00265001	-0.00419884	-6.93961e-05	-0.00302003	0.00150875
IMSGC ImmunoChip	-0.0507114	-0.00120582	0.00275142	-0.00474505	0.000297103	-0.00532993	0.0020896
IMSGC ImmunoChip	-0.00605143	-0.0305567	0.00392715	0.000147435	-0.00450562	0.00124633	0.00382681
IMSGC ImmunoChip	-0.0605533	0.0102782	-0.000414912	-0.00273338	0.00171542	-0.00443324	-0.000595541
IMSGC ImmunoChip	-0.0742393	0.0127554	-0.00340765	0.00312548	-0.00227237	-0.00285921	-0.00171688
IMSGC ImmunoChip	-0.0640827	0.0132163	0.009512	-0.00157448	-0.00223765	-0.00545452	-0.00635497
IMSGC ImmunoChip	-0.0481839	-0.00270496	0.00231622	0.00122122	-0.00249589	-0.00191174	-0.00598311
IMSGC ImmunoChip	-0.0467534	0.000517478	-0.000554964	-0.00138196	-0.00398902	0.000219674	0.0045243
IMSGC ImmunoChip	-0.0371642	-0.00582859	-0.00187604	-0.00117878	-0.00491317	0.000885543	0.00296676
IMSGC ImmunoChip	-0.0711343	0.0155211	-0.00240995	-0.00440176	-0.00183265	0.00373434	-0.00566342
IMSGC ImmunoChip	-0.0575184	0.00579952	-0.00198868	0.00253518	-0.00339803	-0.00151859	-0.000813155
IMSGC ImmunoChip	-0.0564238	-0.00244936	-0.00267612	-0.000722902	-0.0070275	-0.00372199	-0.00317003
IMSGC ImmunoChip	-0.0257421	-0.00325841	0.00470515	-0.00524286	-0.0103766	0.00399719	-0.00313007
IMSGC ImmunoChip	-0.0563392	0.00101616	-0.00184644	-0.00305569	-0.00152635	-0.00139055	0.00619644
IMSGC ImmunoChip	-0.0193097	-0.0207875	-0.00125154	-0.00104914	-0.00342787	0.0036444	-0.00841531
IMSGC ImmunoChip	-0.0635584	0.00731482	-0.00213417	-0.00522542	-0.00162761	-0.00310424	-0.00694625
IMSGC ImmunoChip	-0.0616612	0.00815166	0.00040198	-0.0010126	-0.00612381	0.000562579	0.00395933
IMSGC ImmunoChip	-0.0444546	-0.00438148	0.00263804	-0.00245294	-0.0062961	-0.00194653	0.00460663
IMSGC ImmunoChip	-0.0314765	-0.0121414	0.00454831	-0.00334346	-0.00339946	-0.00120619	0.00475278
IMSGC ImmunoChip	-0.0635374	0.0121863	-8.71745e-05	-0.00327995	-0.00539641	-0.00642385	-0.00173216
IMSGC ImmunoChip	-0.0696055	0.0119861	0.00226823	0.00219628	-0.0036737	-0.00547821	-0.00404356
IMSGC ImmunoChip	-0.0337012	-0.0100438	-0.00121141	0.000457386	-0.00834502	-0.00140617	0.00423818
IMSGC ImmunoChip	-0.0338472	-0.00794749	-0.000372085	0.000332605	-0.00774691	-0.00469921	0.00779386
IMSGC ImmunoChip	-0.0497285	-0.000277388	0.0019714	-0.00608139	-9.67311e-05	-0.00172826	0.000350715
IMSGC ImmunoChip	-0.0584873	0.00143767	0.000713156	0.00275988	-0.0050767	-6.43908e-05	-0.00508199
IMSGC ImmunoChip	-0.064871	0.00746381	0.00348894	0.000664571	-0.00104135	0.00202584	-0.000913616
IMSGC ImmunoChip	-0.0634267	0.011172	0.00289781	-0.00492124	0.00107089	-0.00556511	-0.0061791
IMSGC ImmunoChip	-0.0506991	0.00223257	-0.00108343	-0.00271136	-0.00298918	-0.00191409	-0.00032993
IMSGC ImmunoChip	-0.0631416	0.00768333	-0.00375285	0.00327517	-0.00254877	0.000305443	0.00127738
IMSGC ImmunoChip	-0.0573924	0.00486488	-0.00617288	-0.00064707	-0.00257693	0.00215487	0.00265538
IMSGC ImmunoChip	-0.0663432	0.0146573	-0.00109926	0.00082715	-0.00316382	0.000322241	-0.00465374
IMSGC ImmunoChip	-0.0683464	0.00983706	0.00196805	-0.000160414	-0.00546957	-0.00538336	-0.00025412
IMSGC ImmunoChip	-0.04508	-0.00290122	-0.00139735	-0.00184069	-0.000923025	-0.00139673	0.00233803
IMSGC ImmunoChip	-0.0603836	0.00272164	0.00164995	-0.000293601	0.000922114	0.00289233	0.0062585
IMSGC ImmunoChip	-0.0541069	0.00657914	0.00219728	-0.00410859	-0.00288984	-9.65883e-05	-0.000387957
IMSGC ImmunoChip	-0.0345294	-0.00958546	0.00147734	0.00162926	-0.00864544	-3.51576e-06	0.00879975
IMSGC ImmunoChip	-0.0395012	-0.00644691	0.000960784	-0.00378149	-0.00269441	-0.000266766	0.00696104
IMSGC ImmunoChip	-0.0548774	0.000186803	0.00162016	-0.0012007	-0.00737309	-0.00150425	-0.00556217
IMSGC ImmunoChip	-0.0582121	0.00372205	-0.00567085	-0.00555722	-0.00033038	-0.003476	-0.00175179
IMSGC ImmunoChip	-0.0368266	-0.0138481	0.00424533	-0.00174746	-0.00848923	-0.00461932	0.00327959
IMSGC ImmunoChip	-0.0751084	0.0144409	-0.000352579	-0.0011091	0.000212026	0.000712914	-0.00154301
IMSGC ImmunoChip	-0.069832	0.00878043	0.000625878	-0.00315704	-0.00169407	-0.000705271	-0.00703149
IMSGC ImmunoChip	-0.0433375	-0.00590113	0.000103272	0.00217901	-0.00188638	-0.000730443	0.00465288
IMSGC ImmunoChip	-0.0296884	-0.0147416	-0.00128514	-0.00218798	-0.00431036	-0.00774293	0.0112423
IMSGC ImmunoChip	-0.0759891	0.011067	-0.0039288	-0.00105199	-0.000538671	-0.00243224	-0.00272273
IMSGC ImmunoChip	-0.031993	-0.00252164	0.00190685	0.00206944	-0.00581741	-0.00427603	-0.000319068
IMSGC ImmunoChip	-0.0682242	0.0116345	0.000790283	-5.7014e-05	0.00173073	0.00071139	0.00124985
IMSGC ImmunoChip	-0.0126905	-0.0290265	0.00686949	-0.00471932	-0.0074646	0.00446073	0.00748586
IMSGC ImmunoChip	-0.0617767	0.00547948	0.00420558	-0.00258841	-0.00408281	-0.00489154	0.00301521
IMSGC ImmunoChip	-0.00956052	-0.0226278	0.00103197	-0.000642488	-0.00538671	0.000247741	-0.00164353
IMSGC ImmunoChip	-0.0578947	0.00161541	0.000472457	-0.00415327	-0.0030795	-0.00268379	-0.000556116
IMSGC ImmunoChip	-0.0519569	0.00622527	-0.00124278	-0.00418888	-0.00194939	-0.00221487	0.00338902
IMSGC ImmunoChip	-0.054254	0.00182404	0.00295323	-0.00537449	-0.00439112	0.000157162	0.00216429
IMSGC ImmunoChip	-0.0409594	-0.00852838	0.00268901	-0.00259548	-0.00156415	-0.00341228	-0.000469378
IMSGC ImmunoChip	-0.0476932	-0.00447264	0.00131014	-0.00221747	-0.00370048	-0.00667952	0.00751671
IMSGC ImmunoChip	-0.0680449	0.0102484	0.00207256	-0.0043192	-0.00148029	-0.00601359	-0.000569355
IMSGC ImmunoChip	-0.0668177	0.0106432	0.0058524	-0.0017066	-0.0024659	-0.00298276	-0.000691277
IMSGC ImmunoChip	-0.0412536	-0.00956647	0.00332906	-0.00250146	-0.00841634	-0.00172026	0.00953823
IMSGC ImmunoChip	-0.0502443	-0.00279142	0.00120509	0.00321576	-0.000168389	-0.00385012	-0.000279665
IMSGC ImmunoChip	-0.0627249	0.00775721	0.00269329	-0.00345602	-0.00518598	-0.00072274	-0.00220219
IMSGC ImmunoChip	-0.0199951	-0.017895	-0.00227881	-0.00281555	-0.00332942	-0.00418891	0.0116829
IMSGC ImmunoChip	-0.0627308	0.00294287	0.0034674	-4.73177e-05	-0.00429886	-0.00458466	-0.00541232
IMSGC ImmunoChip	-0.0629429	0.00722407	-8.98676e-05	-0.000927006	-0.009955	-0.00092268	-0.00193569
IMSGC ImmunoChip	-0.0686092	0.0160128	0.00302395	0.00033976	-0.000538382	-0.00200611	-0.00289301
IMSGC ImmunoChip	-0.0477177	0.0014471	0.00734616	-0.00261707	-0.00681606	-0.000480496	0.0049743
IMSGC ImmunoChip	-0.0457772	-0.00716177	-0.00124968	0.00154195	-0.00267026	0.00227581	-0.00976407
IMSGC ImmunoChip	-0.0496179	0.00300392	0.00400226	-0.00356725	-0.00226424	-0.00643887	-0.00405114
IMSGC ImmunoChip	-0.0389999	-0.00222334	0.00515296	-0.00260623	-0.00257604	-0.0101191	-0.0028562
IMSGC ImmunoChip	-0.0645079	0.00832641	-0.000957311	-0.000913398	-0.00158756	-0.00104359	-0.00196923
IMSGC ImmunoChip	-0.0666808	0.00420399	-0.00165311	-0.00319975	-0.00692509	-0.000850889	0.00671944
IMSGC ImmunoChip	-0.0725963	0.0121056	-0.000808871	-0.00258253	0.00100793	-0.00538806	-0.00218309
IMSGC ImmunoChip	-0.0126273	-0.0226919	0.00334946	-0.00364409	-0.00378432	-0.00165086	0.00945626
IMSGC ImmunoChip	-0.0403786	-0.000691694	0.00433476	0.00129111	-0.00289573	-0.00498557	0.00191806
IMSGC ImmunoChip	-0.0503419	0.000543908	0.000788403	0.00339934	-0.00515833	-0.00415104	-0.00641364
IMSGC ImmunoChip	-0.0821535	0.0216531	0.0054921	-0.00468655	0.00119405	-0.00106312	-0.00333384
IMSGC ImmunoChip	-0.0730019	0.0150638	-0.00247552	-0.000736375	4.74602e-05	-0.00610762	-0.000938786
IMSGC ImmunoChip	-0.0603792	0.0068713	0.000158726	-0.00379049	-0.00543262	-0.00426222	-0.00293228
IMSGC ImmunoChip	-0.0692828	0.0126432	0.00188751	-0.00460806	-0.00141263	0.00116014	-0.00490328
IMSGC ImmunoChip	-0.0721626	0.0137639	-0.000551397	0.00403725	-0.000344215	-0.00276041	-0.00408916
IMSGC ImmunoChip	-0.0631622	0.00446384	-0.00634564	0.00130656	-0.00274691	-0.00658435	-0.00313524
IMSGC ImmunoChip	-0.0565032	0.00892675	0.00132067	5.31205e-05	-0.0049601	-0.00180209	-0.00699869
IMSGC ImmunoChip	-0.0739604	0.0147405	-0.00438363	0.00139005	-0.000917237	-0.00279187	-0.00183612
IMSGC ImmunoChip	-0.0579003	0.00151175	-0.00520869	0.00153218	-0.0016336	-0.00074451	0.00305474
IMSGC ImmunoChip	-0.0453526	-0.00440789	-0.00222293	-0.00124942	-0.000447439	-0.00385665	0.00798091
IMSGC ImmunoChip	-0.0705944	0.0116383	0.00342389	-0.000496827	-0.00109676	0.0013559	-0.000499448
IMSGC ImmunoChip	-0.0648317	0.0107578	-0.00809266	0.00284312	-0.00687373	0.000427917	-0.00187666
IMSGC ImmunoChip	-0.0424254	-0.00389001	-0.000285617	-0.00465563	-0.00516962	0.00314879	0.00788234
IMSGC ImmunoChip	-0.0695733	0.0134762	0.00434994	-0.00137534	-0.00211716	0.000625408	-0.000528969
IMSGC ImmunoChip	-0.0550198	0.00538238	0.000637672	-0.00349207	-0.000910058	0.00141581	-0.00405116
IMSGC ImmunoChip	-0.0699395	0.0108917	-0.00302801	-0.00306255	-0.00240659	-0.00767206	0.000227388
IMSGC ImmunoChip	-0.0423542	-0.0067381	0.00394367	-0.000302757	-0.0092735	0.000599972	-0.00425805
IMSGC ImmunoChip	-0.0563299	0.00627297	-0.00303871	-0.00615499	0.0024991	0.00338013	-0.00575112
IMSGC ImmunoChip	-0.0469873	-0.00289469	-0.0029134	-0.00311931	-0.00813331	0.0035298	0.013692
IMSGC ImmunoChip	-0.0628616	0.00767411	0.000918018	-0.00322414	-0.00335589	-0.00470843	0.000935221
IMSGC ImmunoChip	-0.0586198	0.00740712	-0.000328446	-0.00455961	-0.00316594	-0.00301244	0.00227316
IMSGC ImmunoChip	-0.0460765	-0.00303926	-0.000564179	-0.0012456	-0.00273706	0.00156127	0.00946898
IMSGC ImmunoChip	-0.0477031	0.00141007	0.00123106	-0.00288611	-0.00177701	1.48448e-05	-0.000387237
IMSGC ImmunoChip	-0.0640323	0.00198358	-0.00372577	0.00236127	-0.0039055	-0.000615925	-0.00229604
IMSGC ImmunoChip	-0.0677962	0.00844668	-0.000418404	-0.000827572	-0.00492529	-0.00275668	0.00131021
IMSGC ImmunoChip	-0.0322532	-0.0105479	-0.00138624	-0.000751455	-0.00129699	0.000746205	0.000765119
IMSGC ImmunoChip	-0.0651895	0.0103727	0.0017333	-0.00362134	-0.00187653	0.00208869	-0.00696014
IMSGC ImmunoChip	-0.056647	0.00994356	0.00153316	-0.00352704	-0.00590764	-0.00136236	0.00141463
IMSGC ImmunoChip	-0.0551144	0.00300188	-0.00365853	-0.00461232	-0.00134048	0.00218001	-0.000202764
IMSGC ImmunoChip	-0.0751807	0.0164658	-0.000137512	0.000343912	-0.00381172	-0.0042756	-0.000506137
IMSGC ImmunoChip	-0.06069	0.00903464	-0.000662366	-0.00158648	-0.00984918	-0.00234011	-0.00161133
IMSGC ImmunoChip	-0.0692369	0.0108274	-0.00283075	-0.00150765	-0.00443323	-0.0011327	-0.00360928
IMSGC ImmunoChip	-0.0525178	0.00688264	0.00150079	-0.000386197	-0.0063143	-0.000320068	0.000719858
IMSGC ImmunoChip	-0.0564539	0.000616929	0.00237201	-0.00113521	-0.00466	-0.000225129	0.00565821
IMSGC ImmunoChip	-0.0810914	0.0221308	0.00104927	0.00390356	0.00126083	-0.00798085	-0.00885913
IMSGC ImmunoChip	-0.0503659	0.00105162	0.00104419	-0.00245155	-0.00231847	-0.0037411	0.00257075
IMSGC ImmunoChip	-0.0729362	0.0166897	-0.000112515	-0.00157005	-0.00414595	-0.00361797	-0.00406677
IMSGC ImmunoChip	-0.049235	0.0022593	-0.000834903	-0.00181981	0.00306399	-0.000416056	-0.000585892
IMSGC ImmunoChip	-0.0637993	0.00450447	0.000231226	-0.000652028	-0.00174403	-0.00284661	-9.93809e-06
IMSGC ImmunoChip	-0.0604052	0.00837994	0.00156665	-0.00381549	-0.00262164	-0.0020672	0.00223592
IMSGC ImmunoChip	-0.0457197	-0.000107757	0.00351245	-0.00611392	-0.00314311	0.00127284	0.00276793
IMSGC ImmunoChip	-0.062803	0.00562264	-0.00442289	-0.0104151	0.00140187	0.000112158	0.00449309
IMSGC ImmunoChip	-0.0612241	0.0132861	0.00591394	-0.00189012	-0.00105821	-0.00155453	-0.0064968
IMSGC ImmunoChip	-0.0532165	0.000535497	0.00536011	0.000165961	-0.00181023	-0.00191541	0.0034713
IMSGC ImmunoChip	-0.0409827	-0.00873489	0.00304411	-0.00150228	-0.00450366	-0.00115487	-0.00483435
IMSGC ImmunoChip	-0.0615753	0.00231892	-0.00362744	-0.00338095	-0.00488763	0.000668963	0.00285077
IMSGC ImmunoChip	-0.0574725	0.00838026	-0.000335317	0.00496982	-0.00519031	-0.0047831	-0.00102442
IMSGC ImmunoChip	-0.0606402	0.00912172	0.00047722	-0.00524108	-0.00359574	-0.00442792	-0.00395247
IMSGC ImmunoChip	-0.054448	0.00527133	0.00408478	-0.00348966	-0.00320287	0.000884455	0.000486352
IMSGC ImmunoChip	-0.0657765	0.00855485	-0.00154953	-0.00214456	-0.00227573	-0.00124894	-0.00224121
IMSGC ImmunoChip	-0.049081	0.00172313	0.00255908	0.00154928	-0.00392707	-0.00111534	0.000752827
IMSGC ImmunoChip	-0.0397241	-0.0069841	-0.00166672	0.000962858	-0.00940631	-0.0012525	0.00669279
IMSGC ImmunoChip	-0.0584619	0.00875138	0.000992788	0.000502758	-0.00723302	-0.00370665	-0.00180763
IMSGC ImmunoChip	-0.0501256	0.0027345	0.00205714	-0.00195168	-0.00124039	-0.00199625	0.00292979
IMSGC ImmunoChip	-0.0681061	0.0136134	-0.00497207	-0.00168146	7.14054e-05	-0.000309911	0.00097218
IMSGC ImmunoChip	-0.0427338	-0.00139274	0.000726557	-0.0019909	-0.00382435	0.000400571	0.00330949
IMSGC ImmunoChip	-0.0377827	-0.00859191	-0.00162378	-0.00502396	-0.00173759	0.00119263	0.00718941
IMSGC ImmunoChip	-0.0518874	0.00520329	0.00242453	-0.00185778	-0.00398029	-0.00558678	0.00450255
IMSGC ImmunoChip	-0.0595409	0.00471245	-0.000228906	0.000812103	-0.00647388	-0.000935095	-0.00652777
IMSGC ImmunoChip	-0.0659528	0.00700912	-0.00151799	0.0027618	-0.000539377	0.00114263	-0.000171104
IMSGC ImmunoChip	-0.0360914	-0.00790012	0.00183523	-0.00293172	-0.00388957	-0.00328972	0.00396553
IMSGC ImmunoChip	-0.064914	0.00772997	0.000246367	0.000906529	-0.00340964	-0.00125906	-0.00439233
IMSGC ImmunoChip	-0.0521169	-0.00129366	0.00163584	-0.00265652	-0.00775966	0.000601674	0.00140364
IMSGC ImmunoChip	-0.0592245	0.00212555	0.00435108	-0.00428792	-0.00475866	0.000290356	-0.00176988
IMSGC ImmunoChip	-0.0555231	0.00380975	0.00248156	-0.00434099	-0.00322559	0.00271344	0.00375176
IMSGC ImmunoChip	-0.0473117	0.000358273	0.00463543	-0.00248108	-0.00300842	-0.00108511	0.0114482
IMSGC ImmunoChip	-0.0715984	0.0118734	-0.00164529	0.00259663	-0.00377515	-0.00225292	-0.00716209
IMSGC ImmunoChip	-0.0679671	0.0123312	-0.00501221	-0.000398982	0.000938755	-1.71006e-05	-0.00537645
IMSGC ImmunoChip	-0.0372576	-0.0079769	0.00564807	-0.000963195	-0.00217474	0.000842501	-0.000589113
IMSGC ImmunoChip	-0.0413712	-0.00666606	0.00237954	-0.00501219	-0.00391922	-0.00220909	5.10284e-05
IMSGC ImmunoChip	-0.0287702	-0.0116649	-0.00221378	-0.00344586	-0.00221892	-0.00490239	0.00758603
IMSGC ImmunoChip	0.000172551	-0.0271886	-0.00153041	-0.00546729	-0.00713281	0.00129898	0.0163691
IMSGC ImmunoChip	-0.061987	0.00987722	3.54993e-05	-0.000200431	-0.00299767	-0.00274165	0.00489173
IMSGC ImmunoChip	-0.0474088	-0.00171052	-0.00168675	-0.00416184	-0.00437548	-0.000193661	0.000168265
IMSGC ImmunoChip	-0.026973	-0.0150242	0.00166907	-0.00193643	-0.00904234	-0.000305801	0.0115098
IMSGC ImmunoChip	-0.0529977	0.000274053	0.00888087	-0.00674504	-0.00248911	-0.0064114	0.00750717
IMSGC ImmunoChip	-0.0219458	-0.0207487	0.00141046	-0.00388496	-0.0100492	-0.004614	0.00679052
IMSGC ImmunoChip	-0.0581975	0.0002005	-0.0040506	-0.000888615	-0.00402707	-0.00433657	0.0094703
IMSGC ImmunoChip	-0.073388	0.0141798	-0.000461932	0.0010562	-0.00615861	-0.00342533	-0.00389487
IMSGC ImmunoChip	-0.0591508	0.012139	-0.000925735	-0.00204623	-0.00487593	0.000516918	-0.0054605
IMSGC ImmunoChip	-0.0703331	0.0114431	0.000544486	-5.00052e-05	0.000249954	-0.00444619	-0.00172947
IMSGC ImmunoChip	-0.0568655	0.00571562	0.00173935	-0.00432278	-0.00303107	-0.0101448	0.0041433
IMSGC ImmunoChip	-0.0724666	0.0169251	0.00478992	-0.00298643	-0.00303284	-0.00211793	0.00225151
IMSGC ImmunoChip	-0.0460144	-0.00872562	-0.00559692	0.0024371	-0.00427057	-0.00190144	0.00219488
IMSGC ImmunoChip	-0.0306288	-0.00592677	0.00172873	-0.00657518	-0.00604555	-0.0032492	-0.000400162
IMSGC ImmunoChip	-0.0644374	0.00867483	0.000172396	-0.000983572	-0.00143836	-0.00215204	-0.00463884
IMSGC ImmunoChip	-0.0606798	0.00615827	0.00205591	-0.00643168	-0.00239539	-0.00159347	0.00127023
IMSGC ImmunoChip	-0.0585838	0.00371788	0.00100867	0.00292918	0.00164722	0.00616929	0.000820746
IMSGC ImmunoChip	-0.0645349	0.00810515	-0.000186711	-0.00189561	-0.00633822	-0.00242823	0.0016123
IMSGC ImmunoChip	-0.0587	0.00716864	0.00415081	-0.00356446	-0.00304803	-0.00303957	-0.00118894
IMSGC ImmunoChip	-0.0673072	0.0149006	0.00327642	0.000139271	-0.00165339	-0.00518891	-0.00237159
IMSGC ImmunoChip	-0.0755374	0.0136161	0.00232429	-0.00230258	-0.00362378	0.00135851	0.000834789
IMSGC ImmunoChip	-0.0618252	0.0029267	0.0033056	-0.00121151	-0.00227656	-0.00256918	-0.00130149
IMSGC ImmunoChip	-0.0444757	0.000309272	0.000871108	-0.00234013	-0.00124511	-0.00308096	0.00349723
IMSGC ImmunoChip	-0.0647769	0.00950682	-0.00278609	-0.00231376	-0.0019197	-0.00289242	-0.00321413
IMSGC ImmunoChip	-0.0783777	0.0104798	-0.00196275	0.00391333	0.000613654	0.000159331	0.00119659
IMSGC ImmunoChip	-0.0363106	-0.0067562	0.00106425	-0.00326338	-0.00692205	2.9945e-05	-0.00108673
IMSGC ImmunoChip	-0.0431061	-0.00282407	0.00413295	-0.00931756	-0.00204429	-0.00329793	0.00321138
IMSGC ImmunoChip	-0.0632502	0.0151631	-0.00363859	0.000561207	-0.000440282	0.00117095	-0.00153865
IMSGC ImmunoChip	-0.0650454	0.00527033	0.00152109	-0.00208162	-0.00259872	-0.00615368	0.000136065
IMSGC ImmunoChip	-0.0573562	0.00560687	0.00085064	0.000661156	-0.00125767	-0.00169683	-0.00194859
IMSGC ImmunoChip	-0.0457664	-0.00110969	-0.00373722	0.0013074	-0.00304739	-0.00410753	0.00206217
IMSGC ImmunoChip	-0.0654527	0.0107178	0.0016128	-0.00194495	-0.00217042	0.00106831	-0.0035376
IMSGC ImmunoChip	-0.06548	0.0148804	0.00210772	-0.0011567	-0.00241925	-0.0078789	-0.00520653
IMSGC ImmunoChip	-0.0576135	0.00267504	-0.00246831	-0.00359567	-0.0035764	-0.00126026	-0.00157227
IMSGC ImmunoChip	-0.0094602	-0.0246261	-0.00177316	7.80097e-05	-0.00246228	0.00389606	0.000460162
IMSGC ImmunoChip	-0.0629313	0.0122312	0.000335837	0.00108739	-0.00184371	0.000649326	-0.0044483
IMSGC ImmunoChip	-0.062902	0.0080478	-0.000279898	-0.00242643	-0.00753299	-0.00225525	0.00287451
IMSGC ImmunoChip	-0.0713952	0.0111925	-9.28448e-05	-0.00293285	-0.00141074	0.000676044	0.0013556
IMSGC ImmunoChip	-0.0557324	0.010227	-0.000596667	-0.00410699	4.1039e-05	0.000161657	0.00153387
IMSGC ImmunoChip	-0.0320397	-0.0167674	0.000325106	-0.0018307	-0.00587973	0.00130585	0.00675028
IMSGC ImmunoChip	-0.065746	0.00888704	-0.000632455	-0.00299884	-0.00713183	-0.00697153	-0.00661235
IMSGC ImmunoChip	-0.0491201	0.00332166	0.00504037	-0.00180239	-0.00428929	-0.00065036	0.00105553
IMSGC ImmunoChip	-0.0475913	-0.000563066	0.00276766	-0.00267734	-0.00416682	-0.0044003	0.00881423
IMSGC ImmunoChip	-0.0726277	0.0159191	0.00133441	0.00216784	0.000118863	-0.0030064	-0.00119485
IMSGC ImmunoChip	-0.012513	-0.0208175	-0.000593955	0.00173285	-0.00470922	0.0022069	0.00398297
IMSGC ImmunoChip	-0.0718112	0.0122722	-0.00342756	0.00119239	0.000819806	-0.00526085	-0.00188125
IMSGC ImmunoChip	-0.0619382	0.00600721	0.00772455	-0.00253865	0.00187808	-0.00464698	-0.00105282
IMSGC ImmunoChip	-0.0335407	-0.00548527	0.00133171	-0.00029022	-0.00611911	0.00253045	0.00417777
IMSGC ImmunoChip	-0.0573305	0.00464271	0.000482685	-0.00256004	-0.00460961	-0.00361509	-0.00383707
IMSGC ImmunoChip	-0.073077	0.0134539	-0.000711511	-0.00232326	-0.00687253	-0.00139076	-0.00216722
IMSGC ImmunoChip	-0.057944	0.00235884	0.000387362	0.000257281	-0.00580252	-0.00277277	-8.68625e-07
IMSGC ImmunoChip	-0.0579398	0.00192149	-0.0022295	-0.00366242	-0.00379708	-4.41874e-05	-0.00227218
IMSGC ImmunoChip	-0.0707435	0.0137861	-0.00201837	0.00202283	-0.000803347	-0.000629915	-0.00276223
IMSGC ImmunoChip	-0.0649556	0.0125263	-0.000970684	-0.00551301	-0.00695893	-4.67043e-05	-0.00149057
IMSGC ImmunoChip	-0.0676732	0.00635434	-0.00390053	-0.00505267	-0.00734062	-0.00202976	0.00378961
IMSGC ImmunoChip	-0.0630003	0.0104967	0.00112931	-0.00345165	-0.00773178	-0.000960682	-0.00737054
IMSGC ImmunoChip	-0.0750308	0.0159559	-0.0011297	0.00077675	-0.00204332	-0.00454905	-0.00599135
IMSGC ImmunoChip	-0.0606006	0.00276671	-7.29727e-05	-0.00568933	-0.00926443	-0.000577991	-0.00342065
IMSGC ImmunoChip	-0.0544093	0.0180505	0.00639211	-0.00263092	-0.00468813	-0.00221224	-0.00639971
IMSGC ImmunoChip	-0.0597193	0.0144115	0.00643607	-0.00138138	-0.00125833	0.00420364	-0.00819418
IMSGC ImmunoChip	-0.0578167	0.0013236	-0.000699482	-0.000627811	0.00200392	-0.0033596	-0.00828557
IMSGC ImmunoChip	-0.0521592	0.00231845	0.00187679	-0.00371346	-0.00470245	0.00347539	0.0025184
IMSGC ImmunoChip	-0.0581246	0.0073936	0.00283895	-0.00237384	-0.0090883	0.000145627	0.000844632
IMSGC ImmunoChip	-0.0511311	-0.00434286	0.0010064	-0.00267008	-0.00360893	-0.00274809	0.00168324
IMSGC ImmunoChip	-0.0503165	-6.04974e-05	0.0042981	-0.00343438	-0.00635562	-0.000801284	0.00871587
IMSGC ImmunoChip	-0.0562492	0.00528985	0.00246185	-0.00434607	-0.00489414	-0.00342745	-0.003306
IMSGC ImmunoChip	-0.0384409	-0.00761323	0.0024009	0.00568524	-0.0102513	-0.00446473	0.00167038
IMSGC ImmunoChip	-0.055417	0.00213031	0.000955872	0.0024162	-0.00650288	-0.0028598	-0.00127655
IMSGC ImmunoChip	-0.0319663	-0.00945413	-0.000952846	0.00228736	-0.00679208	-0.00293416	0.00464093
IMSGC ImmunoChip	-0.0232632	-0.017127	-0.0025711	-0.00277295	-0.00763032	-6.55268e-05	0.00527438
IMSGC ImmunoChip	-0.0791752	0.0166522	0.00131697	-0.000555302	0.000343467	-0.00366748	-0.0021517
IMSGC ImmunoChip	-0.0377944	-0.00612254	0.00105303	0.00252263	-0.00323884	-0.00153692	0.00373541
IMSGC ImmunoChip	-0.0570336	-0.000105077	-0.000949121	0.000686926	0.000870676	-0.00990389	-2.29881e-05
IMSGC ImmunoChip	-0.0756462	0.0137427	-0.00132711	0.000117531	-0.00406798	-0.00100167	0.00298394
IMSGC ImmunoChip	-0.0696439	0.00931776	-0.0011967	0.00375526	-0.00293051	-0.00385453	-0.00860553
IMSGC ImmunoChip	-0.0467238	-0.00929247	0.00336097	-0.0006808	-0.005902	-0.00220544	0.00910221
IMSGC ImmunoChip	-0.0690427	0.015171	0.00304752	0.00246261	-3.06128e-05	-0.00301762	0.00304712
IMSGC ImmunoChip	-0.0719227	0.0140128	-0.00338775	-0.000428767	0.00199896	-0.00324937	0.000711126
IMSGC ImmunoChip	-0.0645985	0.00533324	0.00113601	0.00390388	-0.00264218	6.16477e-05	-0.00298771
IMSGC ImmunoChip	-0.06012	0.00707972	-0.00277276	-0.00227491	-0.00338128	-0.000570615	-0.000983149
IMSGC ImmunoChip	-0.0583611	4.63886e-05	0.00381806	-0.00302619	-0.00413669	-0.000320971	-0.00035113
IMSGC ImmunoChip	-0.046167	-0.00734876	0.00558566	-0.00479493	0.0054496	-0.00131674	0.0102236
IMSGC ImmunoChip	-0.0368975	-0.0109685	0.00187443	-0.000459605	-0.0064792	-0.00147407	-0.000709853
IMSGC ImmunoChip	-0.0568785	0.00475864	0.00393542	-0.000101357	-0.00274941	-0.0111052	0.00558127
IMSGC ImmunoChip	-0.0447232	-0.00457534	0.00597385	-0.00795692	-0.00222926	-0.00470076	0.0087716
IMSGC ImmunoChip	-0.0738395	0.0134085	0.00215964	0.005429	-0.00516022	-0.00323262	-0.00384828
IMSGC ImmunoChip	-0.064129	0.00787782	-0.00234748	-0.00579822	-0.00269866	-0.00140009	-0.00120864
IMSGC ImmunoChip	-0.0467409	-0.00347277	0.00206651	-0.00260336	-0.00104151	0.00167436	0.00640273
IMSGC ImmunoChip	-0.0691213	0.010665	-0.00198458	-0.00484394	0.00420926	0.00242434	-0.00139375
IMSGC ImmunoChip	-0.071235	0.0137449	-0.00471986	-0.00166806	-0.00111052	-0.00447589	0.00221603
IMSGC ImmunoChip	-0.0407536	-0.00290764	0.00207957	-0.000713474	-0.00297817	-0.00317077	0.00414235
IMSGC ImmunoChip	-0.0641566	0.00447692	-8.80985e-06	-0.00203098	-0.00211223	0.00115946	0.000229279
IMSGC ImmunoChip	-0.0583841	0.010019	0.000971361	-0.00313137	-0.00581778	0.00201793	-0.00681217
IMSGC ImmunoChip	-0.0535497	0.00339156	-0.000845146	0.00248101	-0.00439619	-0.00334006	-0.00156415
IMSGC ImmunoChip	-0.0647282	0.0109355	0.00105987	-0.00453469	0.00243945	-0.0011519	-0.0025442
IMSGC ImmunoChip	-0.0797587	0.0230963	0.00101057	0.00156942	-0.00338044	-0.00100194	-0.00331599
IMSGC ImmunoChip	-0.0605501	0.00602746	0.000119921	-0.000908401	-0.00594119	0.0013043	-0.00163496
IMSGC ImmunoChip	-0.0668502	0.0145148	0.00271514	-0.00138833	-0.00323955	-0.00122332	-0.00137569
IMSGC ImmunoChip	-0.0631851	0.00586844	-0.00131915	-0.00115254	-0.00477295	-0.00134475	0.000357744
IMSGC ImmunoChip	-0.0726934	0.00362096	0.00107698	0.00406697	0.00462105	0.00279671	-0.000712633
IMSGC ImmunoChip	-0.00754308	-0.0249752	-0.00182659	0.00438232	-0.00874288	0.00309321	0.00731503
IMSGC ImmunoChip	-0.0663962	0.0155893	-0.00196533	0.00221129	-0.0054869	-0.00319475	-0.00538154
IMSGC ImmunoChip	-0.0629043	0.00822958	0.000215664	0.0010513	-0.00746544	0.00384592	-0.00344017
IMSGC ImmunoChip	-0.0690785	0.00873354	-0.000729007	0.000825326	0.00121647	-0.00427661	0.00435106
IMSGC ImmunoChip	-0.0574126	0.00855396	-0.00523197	-0.00261703	-0.00235319	-0.00649923	-0.00450937
IMSGC ImmunoChip	-0.0520058	0.00266286	6.32785e-05	-0.00267431	-0.00366831	-0.000370265	-0.00133175
IMSGC ImmunoChip	-0.0516027	0.00311611	-0.000272133	-0.000493393	-0.00351133	0.00121858	0.00277081
IMSGC ImmunoChip	-0.0717115	0.00988361	-0.00128797	-0.00288367	-0.00279834	0.000987652	-0.00456139
IMSGC ImmunoChip	-0.073766	0.0154991	-0.000772351	0.000689248	-0.00147602	-0.00514001	0.002589
IMSGC ImmunoChip	-0.00421264	-0.0176303	0.00730375	-0.00967087	-0.0116859	0.00308635	-0.00350036
IMSGC ImmunoChip	-0.071144	0.0117117	0.00484051	0.00489013	-0.00233934	-0.00306385	-0.00290166
IMSGC ImmunoChip	-0.0620368	0.00755245	0.00551427	-0.00358333	-0.00760012	-0.0026467	0.00214006
IMSGC ImmunoChip	-0.0647767	0.0124239	0.00369576	-0.00661765	0.000101438	-0.00697226	0.000239259
IMSGC ImmunoChip	-0.0361679	-0.00366029	-0.00207921	0.0020594	-0.00740498	-0.00285207	0.00409414
IMSGC ImmunoChip	-0.0658905	0.00652464	-0.000981764	0.00260278	-0.00688666	-0.00483843	-0.00169414
IMSGC ImmunoChip	-0.0733097	0.0161129	-0.00442248	0.00138049	0.00463318	-0.000496955	-0.00480925
IMSGC ImmunoChip	-0.0101523	-0.0202287	0.000104271	-0.00345952	-0.00784288	-0.00162407	0.00562412
IMSGC ImmunoChip	-0.0771291	0.0207123	0.00329815	0.00270171	-0.00103812	-0.00237162	-0.00236949
IMSGC ImmunoChip	-0.0666539	0.00885736	-0.000590962	0.000805746	-0.00251161	-0.0056134	6.99556e-05
IMSGC ImmunoChip	-0.0320655	-0.0121335	0.00373345	-0.00322108	-0.00426839	0.00103189	0.00184952
IMSGC ImmunoChip	-0.0485601	-0.00362925	-0.00452549	-0.00167941	0.001931	0.00012167	0.00210133
IMSGC ImmunoChip	-0.0613828	0.00214024	-9.65183e-05	0.000323746	-0.0030524	-0.00438421	-0.000356933
IMSGC ImmunoChip	0.00611324	-0.0416243	0.000830473	-0.00448652	0.00199356	0.0193183	-0.00708876
IMSGC ImmunoChip	-0.0640999	0.0107623	0.0039649	0.000123842	0.00231984	-0.00299746	0.00242273
IMSGC ImmunoChip	-0.0561694	0.0044228	-0.00038547	0.00268626	-0.000572414	0.000118385	-0.00292224
IMSGC ImmunoChip	-0.0271363	-0.0103497	0.00102813	-0.004429	-0.00842882	-0.0014256	0.0044879
IMSGC ImmunoChip	-0.0578198	-0.00128797	0.00221442	-0.00553166	-0.00448998	0.000998647	-0.00550077
IMSGC ImmunoChip	-0.0415927	-0.00724338	0.00163968	-0.00304364	-0.00530504	-0.00174092	0.00593046
IMSGC ImmunoChip	-0.0466353	-0.00228193	0.00399531	0.00290893	-0.00536997	-0.00302103	0.00440199
IMSGC ImmunoChip	-0.0615603	0.006686	-0.00403503	-0.00199158	-0.00578436	-0.00509649	-0.00363255
IMSGC ImmunoChip	-0.0715067	0.0130029	-0.00396123	-0.00098159	-0.001175	5.86141e-05	0.000367728
IMSGC ImmunoChip	-0.0552023	0.00229935	0.00136283	8.13222e-05	-0.00313732	-0.00400365	0.00736777
IMSGC ImmunoChip	-0.0527068	0.00295607	0.00556848	-0.000917126	-0.00507484	-0.00456513	-0.00305328
IMSGC ImmunoChip	-0.0659539	0.00914076	-0.00230974	-0.00550088	-0.00383597	-0.00544619	-0.00211375
IMSGC ImmunoChip	-0.0525046	0.00337145	-0.000293154	0.000347172	0.00123104	-0.00630673	-0.000696955
IMSGC ImmunoChip	-0.049593	0.0022642	-0.00135418	-0.00322981	-0.00632487	0.0062441	0.00269154
IMSGC ImmunoChip	-0.0741052	0.0107308	-4.53371e-05	-0.00143381	-0.002229	-0.00336697	0.0014537
IMSGC ImmunoChip	-0.0680336	0.0186566	-0.000439631	0.00609841	-0.00232045	0.000290535	-0.00719207
IMSGC ImmunoChip	-0.059933	0.0092002	-0.000486357	0.00329662	-0.00167612	-0.00573874	0.00602292
IMSGC ImmunoChip	-0.042849	-0.00566286	0.00363444	-0.00960934	-0.00571418	0.000951618	0.00696323
IMSGC ImmunoChip	-0.0575907	0.00206228	0.00327169	1.64865e-05	0.000135804	-0.0071036	-0.00330417
IMSGC ImmunoChip	-0.0767298	0.0132858	-0.000566332	0.00337355	-0.000431005	-0.00656681	0.000745815
IMSGC ImmunoChip	-0.0168885	-0.0227282	0.00451003	0.000990877	-0.0105036	0.000733067	0.00506318
IMSGC ImmunoChip	-0.0529585	-0.00226731	0.00169227	-0.00229831	-0.00503611	-0.00107348	0.00218568
IMSGC ImmunoChip	-0.0549981	0.00134149	-0.00266621	-0.00388458	-0.000453594	0.00661063	0.00325183
IMSGC ImmunoChip	-0.0541343	0.00698007	0.000324428	0.000152222	-0.00428535	-0.00310839	0.000155037
IMSGC ImmunoChip	-0.0478797	-0.000767797	0.00445596	-0.00169319	-0.00744828	-0.00429211	0.00669786
IMSGC ImmunoChip	-0.0447624	0.00326442	-0.00500426	-0.00252186	-0.00504532	-0.002443	0.00751736
IMSGC ImmunoChip	-0.0655493	0.00876313	-0.00260046	-0.00166878	0.00253948	-0.00580696	-0.00434004
IMSGC ImmunoChip	-0.0539984	0.00239349	-0.000265848	-0.002024	-0.00562662	-0.00152379	0.00344565
IMSGC ImmunoChip	-0.0518591	0.00320849	-0.000930449	-0.00181949	-0.00245454	-0.00528366	-0.00258468
IMSGC ImmunoChip	-0.0321733	-0.0123964	0.00411631	-0.00146195	-0.00289875	-0.000354663	0.00869872
IMSGC ImmunoChip	-0.0567108	0.00297401	-0.000236664	-0.00417369	-0.00452888	-0.00310015	0.000178075
IMSGC ImmunoChip	-0.0387074	-0.00164542	0.00134733	-0.00313503	-0.000188118	0.00385054	-0.00177359
IMSGC ImmunoChip	-0.0458935	-0.00535752	0.00169319	-0.00135921	-0.00601538	-0.00164089	0.00161662
IMSGC ImmunoChip	-0.0643495	0.00585582	0.00183808	-0.000118467	-0.00420368	-0.0035461	-0.0127183
IMSGC ImmunoChip	-0.0672567	0.00669356	-0.00287854	-0.00506364	-0.00584191	-0.00273632	0.00155488
IMSGC ImmunoChip	-0.0794811	0.0145406	-0.000869116	0.00391021	0.0003472	-0.0085907	-0.00613565
IMSGC ImmunoChip	-0.0532852	0.00250366	0.00690922	0.00025069	-0.000236711	-8.81541e-05	-0.0035202
IMSGC ImmunoChip	-0.0628737	0.00910079	0.00295523	-0.00250341	-0.0075101	0.00149879	-0.00306631
IMSGC ImmunoChip	-0.0580488	0.00145172	-0.000104928	-0.00470586	0.00200981	-0.00236652	-0.00493059
IMSGC ImmunoChip	-0.0747302	0.0226694	-0.000832253	0.00160076	-0.000546209	-0.00268139	-0.00587469
IMSGC ImmunoChip	-0.0530808	-0.00153256	0.00622797	-0.00572887	-0.000583345	-0.00126382	-0.00077036
IMSGC ImmunoChip	-0.0447369	-0.00534618	0.000694591	-0.00340461	-0.00212481	-0.00382188	0.00422442
IMSGC ImmunoChip	-0.0782275	0.0183793	0.00188227	-0.000695585	0.000162721	-0.0049668	-0.003493
IMSGC ImmunoChip	-0.0602718	0.00496829	-0.000560339	0.00268741	-0.00447448	0.000944509	0.00114033
IMSGC ImmunoChip	-0.0871555	0.020308	-0.00205301	0.00492724	0.00342593	-0.00638503	-0.00605559
IMSGC ImmunoChip	-0.0713116	0.0109823	-0.00601861	0.000884778	-0.00487403	-8.99142e-05	0.00158716
IMSGC ImmunoChip	-0.0529195	0.000782413	0.00134206	-0.00125236	0.00083949	-0.00396659	-0.003161
IMSGC ImmunoChip	-0.066506	0.00995163	0.00129684	-0.00221572	-0.00286116	-0.00481065	-0.000680577
IMSGC ImmunoChip	-0.060098	0.00526211	-0.00498903	-0.00172952	-0.00296734	0.000222021	0.000165037
IMSGC ImmunoChip	-0.0610689	0.00868639	0.00541761	0.00260113	0.00237487	-0.0049754	0.00157652
IMSGC ImmunoChip	-0.0831228	0.0205068	0.000376244	0.00160526	-0.00407555	-0.00426807	-0.0110752
IMSGC ImmunoChip	0.00023038	-0.0303682	-0.000583027	-0.00823488	-0.0116541	-0.00120005	0.00412462
IMSGC ImmunoChip	-0.0708162	0.00812986	-0.00471572	0.000131807	-0.00262679	-0.00634926	-0.00167338
IMSGC ImmunoChip	-0.0536068	0.00260216	0.00526707	-0.00717896	-0.00349331	-0.00445252	0.00525699
IMSGC ImmunoChip	-0.00994628	0.00621545	0.0150594	-0.000550057	-0.00204268	0.000222085	-0.00100145
IMSGC ImmunoChip	-0.0681642	0.0157476	0.00309581	0.00192243	4.06224e-05	-0.00557961	-0.010657
IMSGC ImmunoChip	-0.0337751	-0.0140352	0.000505437	-0.00215791	-0.00247331	0.00131679	0.0047733
IMSGC ImmunoChip	-0.0604873	0.00404339	0.00310642	0.000801123	-0.00808545	-0.00297914	-0.00341411
IMSGC ImmunoChip	-0.0541465	-0.00283143	-0.000612088	-0.00161496	-0.000269992	0.0010269	0.0034737
IMSGC ImmunoChip	-0.0693908	0.0140862	0.000411938	-0.000628023	-0.000762678	-0.00753323	7.42708e-05
IMSGC ImmunoChip	-0.0502918	0.000746113	0.000556787	-0.00108958	-0.00372271	0.00162643	-0.00310727
IMSGC ImmunoChip	-0.0690129	0.0111871	-0.000275466	-0.00106779	-0.00291406	-0.00225783	-0.00749051
IMSGC ImmunoChip	-0.0249794	-0.0114262	0.00377891	-0.00468035	-0.00594677	0.00444627	0.00924982
IMSGC ImmunoChip	-0.0807319	0.0164986	-0.000551173	0.00278488	-0.00285369	0.00130641	-0.00300859
IMSGC ImmunoChip	-0.0703102	0.010834	0.0079915	0.00230575	0.000878996	-0.00103274	-0.0036357
IMSGC ImmunoChip	-0.0628314	0.00642584	-0.00222415	-0.00054413	-0.00343199	-0.00316495	-0.00309505
IMSGC ImmunoChip	-0.0869766	0.0223453	-0.00336329	0.00102803	-0.0033501	-0.0058941	-0.00627184
IMSGC ImmunoChip	-0.0315589	-0.00878712	-0.000424562	-9.20667e-05	-0.00927603	-0.0018895	0.00273547
IMSGC ImmunoChip	-0.0655684	0.0181	-0.00192426	-0.00255003	-0.00749274	-0.00268688	-0.00624083
IMSGC ImmunoChip	-0.0754121	0.0156575	0.000353139	0.003905	-0.00321199	-0.00526824	-0.000920983
IMSGC ImmunoChip	-0.0302398	-0.00887601	-0.00270597	-0.00658399	-0.00943171	-0.00646245	0.00577577
IMSGC ImmunoChip	-0.0692274	0.0155583	-0.00315866	0.000802383	-0.00366509	0.00020906	-0.00362068
IMSGC ImmunoChip	-0.0573752	0.000443807	-1.4801e-05	-0.001713	-0.00302241	0.000813529	0.0080469
IMSGC ImmunoChip	-0.0628751	0.0044267	-0.000418422	-0.00446094	-0.00107641	-0.00478846	0.00301406
IMSGC ImmunoChip	-0.0651462	0.00925496	0.000235766	-0.00329056	-0.000188295	-0.000917884	-0.000704538
IMSGC ImmunoChip	-0.0605127	0.00642001	-0.00101572	0.000365692	-0.000430842	-0.00427195	-0.00586283
IMSGC ImmunoChip	-0.0579932	0.00373425	0.00253015	-0.0054479	-0.00434773	-0.000819426	0.000706836
IMSGC ImmunoChip	-0.0205845	-0.0213158	0.0028521	-0.000282603	-0.00455992	0.000600029	0.0118399
IMSGC ImmunoChip	-0.0644915	0.00901651	0.00293376	-0.000549829	0.000832668	-0.00938662	0.00427212
IMSGC ImmunoChip	-0.0862325	0.015786	-0.00366116	-0.00266216	-0.000128882	-0.00490801	-0.00156157
IMSGC ImmunoChip	-0.0581886	0.00244519	-4.07722e-05	-1.50961e-05	-0.00959256	0.00148808	0.00363997
IMSGC ImmunoChip	-0.0395994	-0.00974286	0.000912624	0.00216118	-0.0038065	-0.00170681	0.00158389
IMSGC ImmunoChip	-0.0563413	0.0122239	-0.00331516	-0.00491503	-0.00412766	-0.0013154	-0.00161904
IMSGC ImmunoChip	0.00289942	-0.0350211	0.00643245	-0.00767661	-0.0110413	-0.00179568	0.0133987
IMSGC ImmunoChip	-0.0389115	-0.00216762	0.00300867	0.00270459	-0.00730532	-0.00123819	0.00280776
IMSGC ImmunoChip	-0.037831	0.000811935	0.00273227	-0.00157898	-0.00451876	-0.000412033	0.00354922
IMSGC ImmunoChip	-0.0537684	0.00345558	0.00123449	-0.00350241	-0.00591819	0.00413878	0.00692094
IMSGC ImmunoChip	-0.0717592	0.0111909	0.000916597	-0.00509011	-0.0011007	-0.0046143	-6.35615e-05
HGDP CENTRAL SOUTH ASIA	0.0660525	-0.0496978	0.000598633	0.00118466	0.025856	-0.0264487	-0.00634256
HGDP CENTRAL SOUTH ASIA	0.0712026	-0.0389207	-0.00175055	0.0131211	0.0230475	-0.0213942	-0.0162841
HGDP CENTRAL SOUTH ASIA	0.0673877	-0.0450521	-0.00220071	0.00113865	0.0206173	-0.028886	0.000668057
HGDP CENTRAL SOUTH ASIA	0.0751082	-0.0530989	-0.000103539	0.00743658	0.0230233	-0.0238965	-0.00693556
HGDP CENTRAL SOUTH ASIA	0.0661507	-0.0519551	-0.00225778	0.00363462	0.0248864	-0.0266758	-0.00616732
HGDP CENTRAL SOUTH ASIA	0.0730536	-0.0493694	-0.0029272	-0.00399014	0.0266458	-0.0287509	-0.00404309
HGDP CENTRAL SOUTH ASIA	0.0287418	-0.0337564	-0.00107586	0.00118797	0.01716	-0.0207505	-0.00176756
HGDP CENTRAL SOUTH ASIA	0.0669922	-0.0534146	-0.00815289	0.00598579	0.0196055	-0.0303538	-0.005276
HGDP CENTRAL SOUTH ASIA	0.0677776	-0.048639	-0.00389741	0.00894898	0.0192474	-0.0312827	-0.00612951
HGDP CENTRAL SOUTH ASIA	0.0693231	-0.0447675	-0.000928562	0.00464732	0.0192124	-0.0220566	-0.00816545
HGDP CENTRAL SOUTH ASIA	0.0663882	-0.0481258	-0.00594059	0.0139318	0.0126683	-0.024063	-0.00725913
HGDP CENTRAL SOUTH ASIA	0.074701	-0.048943	-0.000206415	0.00340106	0.0218927	-0.0213171	-0.0112697
HGDP CENTRAL SOUTH ASIA	0.0720468	-0.0455041	0.00176439	0.00119931	0.0242188	-0.0244662	-0.00625494
HGDP CENTRAL SOUTH ASIA	0.0663416	-0.0457689	-0.00405371	0.00260169	0.0214024	-0.0262703	-0.00216004
HGDP CENTRAL SOUTH ASIA	0.0458705	-0.0378721	-0.00349184	0.00683384	0.0201435	-0.0187987	-0.00428827
HGDP CENTRAL SOUTH ASIA	0.0724014	-0.0443676	-0.00206426	0.00630439	0.023823	-0.0307523	-0.00966624
HGDP CENTRAL SOUTH ASIA	0.07658	-0.0518957	0.0042394	-0.0014506	0.0241468	-0.0199147	-0.00316781
HGDP CENTRAL SOUTH ASIA	0.0700599	-0.047086	-0.00712927	0.00679886	0.0253745	-0.0325947	-0.00816195
HGDP CENTRAL SOUTH ASIA	0.0661256	-0.0475687	-0.00236629	0.00634585	0.0235658	-0.0208981	-0.00537974
HGDP CENTRAL SOUTH ASIA	0.0720838	-0.0395075	-0.00718348	0.0115254	0.0250652	-0.019783	-0.00505371
HGDP CENTRAL SOUTH ASIA	0.078886	-0.0461073	0.00234586	0.00816168	0.0202131	-0.0177224	-0.0136271
HGDP CENTRAL SOUTH ASIA	0.0661914	-0.0469939	0.00700838	0.00467725	0.0198776	-0.0216251	-0.0046182
HGDP CENTRAL SOUTH ASIA	0.0704816	-0.0525474	0.00212419	0.00435287	0.0245137	-0.0256495	-0.0141827
HGDP CENTRAL SOUTH ASIA	0.0628591	-0.0489932	0.00115997	0.00386225	0.0191609	-0.0198823	-0.0144619
HGDP CENTRAL SOUTH ASIA	0.069986	-0.0470658	0.00340476	0.00465835	0.0221402	-0.0254535	-0.00824866
HGDP CENTRAL SOUTH ASIA	0.0726893	-0.0488116	-0.000862198	0.000730612	0.0232916	-0.024874	-0.0102065
HGDP CENTRAL SOUTH ASIA	0.0669835	-0.0521569	0.00106178	0.00111803	0.0214297	-0.0243095	-0.00515153
HGDP CENTRAL SOUTH ASIA	0.0713202	-0.0397216	-0.00566892	0.00175746	0.0210391	-0.0305068	-0.00771768
HGDP CENTRAL SOUTH ASIA	0.0514777	-0.0419546	0.000207864	0.00429208	0.0181885	-0.0165393	-0.0172046
HGDP CENTRAL SOUTH ASIA	0.0739756	-0.0438453	0.00309544	0.00343078	0.0232627	-0.03426	-0.00486067
HGDP CENTRAL SOUTH ASIA	0.0530744	-0.0398312	0.000300629	0.00445448	0.021662	-0.0215426	-0.0134898
HGDP CENTRAL SOUTH ASIA	0.0680227	-0.0512922	-0.00508161	0.00135676	0.0193381	-0.0216146	-0.0069184
HGDP CENTRAL SOUTH ASIA	0.0725096	-0.0485422	0.00680982	0.00652232	0.0234779	-0.0251886	-0.0127997
HGDP CENTRAL SOUTH ASIA	0.0721497	-0.0488837	0.000500694	0.00695001	0.02665	-0.0196967	-0.00926314
HGDP CENTRAL SOUTH ASIA	0.0774167	-0.0419107	-0.00922265	0.00350211	0.0186081	-0.018372	-0.0092139
HGDP CENTRAL SOUTH ASIA	0.0749905	-0.0276309	-0.0132299	0.00260651	0.0220134	-0.0269376	-0.00151479
HGDP CENTRAL SOUTH ASIA	0.0736423	-0.0467959	0.00345622	0.00194735	0.0235531	-0.0278545	-0.00857064
HGDP CENTRAL SOUTH ASIA	0.0744831	-0.0464225	-0.000853317	0.00830117	0.0234375	-0.0260882	-0.0102997
HGDP CENTRAL SOUTH ASIA	0.0548849	-0.0439974	0.000765779	0.000777991	0.0179273	-0.018763	-0.00835361
HGDP CENTRAL SOUTH ASIA	0.0610668	-0.0502979	0.000161794	-0.00129836	0.0194446	-0.0230238	-0.00775026
HGDP CENTRAL SOUTH ASIA	0.0715907	-0.0518028	-0.00105063	-0.00123621	0.0217208	-0.0203013	-0.00460347
HGDP CENTRAL SOUTH ASIA	0.0734754	-0.0458567	0.00143661	0.00806849	0.0219245	-0.0280793	-0.00903985
HGDP CENTRAL SOUTH ASIA	0.0760891	-0.0480072	0.000702773	0.0101623	0.0204474	-0.0261113	-0.00919234
HGDP CENTRAL SOUTH ASIA	0.0732953	-0.0499913	0.00377089	0.00369087	0.0243259	-0.0290436	-0.0108479
HGDP CENTRAL SOUTH ASIA	0.0738394	-0.0468454	0.00581531	9.68691e-05	0.0241519	-0.0207369	-0.00570529
HGDP CENTRAL SOUTH ASIA	0.0652513	-0.0415646	-0.00400334	0.00341926	0.0217968	-0.0204684	0.00245221
HGDP CENTRAL SOUTH ASIA	0.072939	-0.0375871	-0.00188396	0.0121944	0.0238904	-0.0121605	-0.0132161
HGDP CENTRAL SOUTH ASIA	0.0686417	-0.0446038	-0.00119555	0.000248074	0.0216479	-0.0238073	-0.00529166
HGDP CENTRAL SOUTH ASIA	0.0707985	-0.0417204	0.0012887	0.00257906	0.0205137	-0.0283057	-0.00535653
HGDP CENTRAL SOUTH ASIA	0.0660213	-0.0418186	-0.0048889	0.00304633	0.0229204	-0.0269961	-0.00319913
HGDP CENTRAL SOUTH ASIA	0.090908	0.00608944	-0.0151164	-0.0157419	0.00341959	-0.00738122	-0.00010469
HGDP CENTRAL SOUTH ASIA	0.0872961	-0.0110194	-0.0160582	-0.0053026	0.00595442	-0.00720984	-0.00175083
HGDP CENTRAL SOUTH ASIA	0.0908608	0.00354483	-0.0202463	-0.0098819	0.00228726	-0.00924543	-0.00490865
HGDP CENTRAL SOUTH ASIA	0.0933083	0.0105999	-0.0193413	-0.00679828	0.00157367	0.000298145	-0.000277515
HGDP CENTRAL SOUTH ASIA	0.0868261	-0.00854837	-0.0142015	-0.0055213	0.00380063	-0.0133136	0.00478347
HGDP CENTRAL SOUTH ASIA	0.0977518	0.00295488	-0.0102709	-0.0101877	0.00283489	-0.00754405	-0.0022721
HGDP CENTRAL SOUTH ASIA	0.089779	-0.000558482	-0.0218078	-0.00873686	0.00267104	-0.0106177	0.0100635
HGDP CENTRAL SOUTH ASIA	0.0955026	0.00582919	-0.0239397	-0.0119037	0.00410437	-0.00684742	0.00164619
HGDP CENTRAL SOUTH ASIA	0.0918373	0.000685321	-0.018911	-0.0102035	0.0115892	-0.00707495	-0.00229153
HGDP CENTRAL SOUTH ASIA	0.0932717	-0.00230587	-0.0175648	-0.0140274	0.00700121	-0.00861641	0.00167412
HGDP CENTRAL SOUTH ASIA	0.0886554	0.0106375	-0.0195789	-0.010046	0.00331241	-0.00289872	-0.00365629
HGDP CENTRAL SOUTH ASIA	0.0925996	0.00365101	-0.0209468	-0.00532157	0.00337721	-0.0082594	0.00346814
HGDP CENTRAL SOUTH ASIA	0.0905863	0.00470292	-0.0228546	-0.00877194	0.00894125	-0.00461954	0.000391846
HGDP CENTRAL SOUTH ASIA	0.0914641	0.00688691	-0.0147082	-0.00638951	0.00323944	-0.00775861	-0.00521554
HGDP CENTRAL SOUTH ASIA	0.0894839	-0.00218543	-0.0195277	-0.00565294	0.00815816	-0.00809379	-0.00831272
HGDP CENTRAL SOUTH ASIA	0.0908915	-0.00355232	-0.0199836	-0.0108162	0.00357705	-0.00808578	-0.00309454
HGDP CENTRAL SOUTH ASIA	0.0843008	0.00132423	-0.0198689	-0.0125759	0.0052483	-0.00819141	0.0012053
HGDP CENTRAL SOUTH ASIA	0.0902998	0.00534454	-0.0243318	-0.0125928	0.00651481	-0.0058292	-0.00189275
HGDP CENTRAL SOUTH ASIA	0.0901048	0.00399209	-0.0185731	-0.0131806	-0.00153837	-0.00901139	0.0021031
HGDP CENTRAL SOUTH ASIA	0.0856123	-0.00123735	-0.0194366	-0.0107142	-7.66905e-05	-0.0101662	-0.000997767
HGDP CENTRAL SOUTH ASIA	0.0871655	0.00138324	-0.0170107	-0.0115535	0.00800493	-0.00489128	-0.002077
HGDP CENTRAL SOUTH ASIA	0.0941109	0.00735142	-0.0240554	-0.010812	0.00767148	-0.00915167	0.0057952
HGDP CENTRAL SOUTH ASIA	0.086004	0.00478442	-0.0164692	-0.0144941	0.00286163	-0.00592581	0.00279091
HGDP CENTRAL SOUTH ASIA	0.0829566	-0.0197218	-0.0106269	0.00469074	0.00745811	-0.00625917	-0.0054019
HGDP CENTRAL SOUTH ASIA	0.0116716	-0.0167331	-0.00397816	0.00186262	0.0227082	-0.0160269	-0.00233962
HGDP CENTRAL SOUTH ASIA	0.0729328	-0.0492288	0.00508432	0.00739398	0.0195367	-0.0170929	-0.00962023
HGDP CENTRAL SOUTH ASIA	0.0713067	-0.0511873	0.00286736	0.00269691	0.0217878	-0.024429	-0.00692802
HGDP CENTRAL SOUTH ASIA	0.061083	-0.0500245	-0.00137998	0.0060082	0.0262355	-0.0185623	-0.0085807
HGDP CENTRAL SOUTH ASIA	0.0690815	-0.0508752	0.000656564	0.00973984	0.0237778	-0.0256448	-0.0174444
HGDP CENTRAL SOUTH ASIA	0.0659197	-0.0487619	-0.00108228	0.00224233	0.0211201	-0.0241943	-0.00709829
HGDP CENTRAL SOUTH ASIA	0.073851	-0.049085	0.00346041	0.00627345	0.0239667	-0.0206429	-0.00780147
HGDP CENTRAL SOUTH ASIA	0.0494121	-0.0483858	0.00692312	0.0053436	0.0215517	-0.0193164	-0.00639384
HGDP CENTRAL SOUTH ASIA	0.0640473	-0.0453191	-0.00181455	-0.00201709	0.0181534	-0.020781	-0.0019631
HGDP CENTRAL SOUTH ASIA	0.0616626	-0.0494032	0.00295581	-0.00168537	0.0202929	-0.0191643	-0.0122534
HGDP CENTRAL SOUTH ASIA	0.0651746	-0.0387336	-0.0043867	0.00585847	0.0200557	-0.0228978	-0.00737908
HGDP CENTRAL SOUTH ASIA	0.0640645	-0.0504402	-0.00261887	-0.00119286	0.0187051	-0.0259854	-0.0135861
HGDP CENTRAL SOUTH ASIA	0.0628459	-0.0489835	-0.00282572	0.0048162	0.0169116	-0.0174526	0.00133133
HGDP CENTRAL SOUTH ASIA	0.060953	-0.0580409	0.000185301	0.000653418	0.0182389	-0.0207415	-0.00960394
HGDP CENTRAL SOUTH ASIA	0.0708301	-0.0457312	0.00364593	0.00369082	0.0244585	-0.0253002	-0.00774366
HGDP CENTRAL SOUTH ASIA	0.0600215	-0.0354965	-0.00818101	0.00562205	0.0146975	-0.0226575	-0.0113239
HGDP CENTRAL SOUTH ASIA	0.0358348	-0.0382222	-0.000990368	0.00285835	0.0204507	-0.0199924	-0.0133867
HGDP CENTRAL SOUTH ASIA	0.0639586	-0.0472698	0.000645941	0.00731459	0.0250669	-0.0223015	-0.00337725
HGDP CENTRAL SOUTH ASIA	0.0578066	-0.0463153	-0.00385683	0.00700539	0.0209033	-0.0182627	-0.0121241
HGDP CENTRAL SOUTH ASIA	0.0657335	-0.0559425	0.00107322	0.0104723	0.0258582	-0.025857	-0.0122675
HGDP CENTRAL SOUTH ASIA	0.0704037	-0.0529099	0.0036738	0.00225064	0.0173923	-0.0263694	-0.00809986
HGDP CENTRAL SOUTH ASIA	0.0665371	-0.0559709	-8.89792e-05	0.0101296	0.026463	-0.0215748	-0.0148656
HGDP CENTRAL SOUTH ASIA	0.0717562	-0.0445958	0.00173957	0.00611479	0.0234785	-0.0206416	-0.00250814
HGDP CENTRAL SOUTH ASIA	0.0667167	-0.0491946	0.000243669	0.000914211	0.0173205	-0.0268379	-0.00805228
HGDP CENTRAL SOUTH ASIA	0.0625839	-0.0458326	-0.00168801	0.00334417	0.0227294	-0.0223945	-0.00204668
HGDP CENTRAL SOUTH ASIA	0.0642065	-0.0414136	-0.00503903	0.00651121	0.0300539	-0.0270497	-0.00453867
HGDP CENTRAL SOUTH ASIA	0.0652258	-0.0351989	-0.00150876	0.000778719	0.0267272	-0.0234096	-0.00265079
HGDP CENTRAL SOUTH ASIA	0.0709132	-0.0358106	-0.00576406	0.0068828	0.0199967	-0.0285321	-0.00352603
HGDP CENTRAL SOUTH ASIA	0.0719048	-0.0423492	-0.00372327	0.00644392	0.0231501	-0.0299242	0.00444573
HGDP CENTRAL SOUTH ASIA	0.0782058	-0.0354079	-0.00104713	0.01408	0.0212634	-0.0266981	-0.00662699
HGDP CENTRAL SOUTH ASIA	0.0549651	-0.033986	-0.00494711	0.00306832	0.0178937	-0.0243197	-0.00443004
HGDP CENTRAL SOUTH ASIA	0.0100674	-0.0134815	-0.00866873	0.00580326	0.0128421	-0.0185793	-0.00659802
HGDP CENTRAL SOUTH ASIA	0.0558409	-0.0293536	-0.00836377	6.53267e-05	0.0150576	-0.0254145	-0.00462546
HGDP CENTRAL SOUTH ASIA	0.0778744	-0.039243	-0.00431421	0.00990102	0.024976	-0.033248	-0.00912394
HGDP CENTRAL SOUTH ASIA	0.0790963	-0.0351058	-0.00181664	0.00644548	0.0252749	-0.0279912	-0.00470284
HGDP CENTRAL SOUTH ASIA	0.0750255	-0.0325492	-0.00375736	0.000210219	0.0233085	-0.0297191	0.00202068
HGDP CENTRAL SOUTH ASIA	0.0715182	-0.0397218	-0.00531741	0.00699256	0.0186313	-0.0242985	-0.00324577
HGDP CENTRAL SOUTH ASIA	0.0734997	-0.0396122	-0.00124786	0.0014659	0.0188629	-0.0238433	0.00338407
HGDP CENTRAL SOUTH ASIA	0.0753747	-0.0370846	0.000104433	0.0121815	0.019028	-0.0300174	-0.0126158
HGDP CENTRAL SOUTH ASIA	0.0741555	-0.0397855	-0.00157208	0.00243726	0.0234869	-0.0219009	-0.000111595
HGDP CENTRAL SOUTH ASIA	0.0752007	-0.0392945	-0.00413604	0.00812794	0.023041	-0.0345627	-0.00423012
HGDP CENTRAL SOUTH ASIA	0.0733627	-0.0348198	-0.00343037	0.00286134	0.0246288	-0.0300096	-8.4433e-05
HGDP CENTRAL SOUTH ASIA	0.0772997	-0.0399471	-0.00484749	0.00152822	0.0229836	-0.0197962	-0.00364059
HGDP CENTRAL SOUTH ASIA	0.0709549	-0.0443336	-0.000952848	0.00164535	0.0220486	-0.0280503	-0.00231805
HGDP CENTRAL SOUTH ASIA	0.0732198	-0.037238	-0.00172328	0.00867206	0.0205006	-0.024039	0.000251663
HGDP CENTRAL SOUTH ASIA	0.0719475	-0.0348857	-0.00701324	0.00377388	0.0223404	-0.0288322	-0.00331861
HGDP CENTRAL SOUTH ASIA	0.0715337	-0.0406363	-0.00872431	0.000607723	0.0191504	-0.0253058	-0.00618261
HGDP CENTRAL SOUTH ASIA	0.0779652	-0.0320697	-0.00357147	0.0065748	0.028053	-0.0264823	-0.00419692
HGDP CENTRAL SOUTH ASIA	0.0751822	-0.0425684	-0.0029644	0.00276642	0.0176051	-0.0206297	-0.0059697
HGDP CENTRAL SOUTH ASIA	0.0718284	-0.039133	-0.003522	0.00313946	0.0171678	-0.0272951	0.000983146
HGDP CENTRAL SOUTH ASIA	0.0780831	-0.047053	-0.00134373	0.00478578	0.0219895	-0.0207533	0.00390348
HGDP CENTRAL SOUTH ASIA	0.0734392	-0.0444276	-0.00548789	0.00213054	0.016559	-0.0224745	0.000721878
HGDP CENTRAL SOUTH ASIA	0.0772792	-0.0455758	0.00340155	0.00597866	0.0166397	-0.0226144	-0.00548377
HGDP CENTRAL SOUTH ASIA	0.0794373	-0.0411016	-9.64381e-05	0.00622235	0.0126404	-0.0204436	0.00460558
HGDP CENTRAL SOUTH ASIA	0.0853578	-0.0191111	-0.0152738	-0.00347497	0.00916869	-0.0163714	-0.00174086
HGDP CENTRAL SOUTH ASIA	0.0744601	-0.0418746	0.000650449	0.00665458	0.0150961	-0.025254	-0.00861088
HGDP CENTRAL SOUTH ASIA	0.0737263	-0.0449196	-0.00031278	0.00279143	0.0126672	-0.0210114	0.00106873
HGDP CENTRAL SOUTH ASIA	0.0732158	-0.041616	-0.00260419	0.00373019	0.0202462	-0.0216433	-0.0032002
HGDP CENTRAL SOUTH ASIA	0.0734257	-0.0378214	-0.00512131	0.00334821	0.0164286	-0.0225155	-0.00108151
HGDP CENTRAL SOUTH ASIA	0.0778281	-0.032555	-0.0030438	0.00669855	0.0162777	-0.0241889	-0.00280023
HGDP CENTRAL SOUTH ASIA	0.0744284	-0.0416231	0.00148926	0.00247424	0.0235724	-0.0248499	-0.00266614
HGDP CENTRAL SOUTH ASIA	0.0784342	-0.0401426	-0.00117118	0.0129909	0.0198717	-0.0222901	-0.00871
HGDP CENTRAL SOUTH ASIA	0.0752059	-0.0341977	-0.0139343	0.00345959	0.0187339	-0.0227497	-0.00381649
HGDP CENTRAL SOUTH ASIA	0.0712243	-0.0325111	-0.00580188	0.00663756	0.025173	-0.031122	-0.0023408
HGDP CENTRAL SOUTH ASIA	0.0718859	-0.0422364	-0.00310231	0.00452563	0.0158883	-0.0197322	0.00255155
HGDP CENTRAL SOUTH ASIA	0.0697455	-0.0459618	0.00527941	-4.32438e-05	0.0213991	-0.0248317	0.0087413
HGDP CENTRAL SOUTH ASIA	0.0759503	-0.0363625	0.00230279	-0.00308439	0.0220449	-0.0233043	0.00194228
HGDP CENTRAL SOUTH ASIA	0.0727031	-0.0350394	-4.30625e-05	0.00626972	0.016175	-0.0247662	-0.00408768
HGDP CENTRAL SOUTH ASIA	0.0742107	-0.0449413	0.000855159	0.00405654	0.0161337	-0.0315504	0.00505329
HGDP CENTRAL SOUTH ASIA	0.0790494	-0.0332749	-0.00274672	0.00363016	0.0203509	-0.0254959	-0.00158304
HGDP CENTRAL SOUTH ASIA	0.0785601	-0.0409549	0.00117786	0.00260936	0.0187661	-0.0190512	-0.00321258
HGDP CENTRAL SOUTH ASIA	0.0738321	-0.0396515	-0.00712513	0.0076101	0.0157464	-0.0167772	0.00476365
HGDP CENTRAL SOUTH ASIA	0.0749613	-0.0359142	-0.00523211	0.00252638	0.0133915	-0.0218827	0.0043505
HGDP CENTRAL SOUTH ASIA	0.0760225	-0.0436667	-0.00394861	0.00571797	0.0314236	-0.0455213	0.00115288
HGDP CENTRAL SOUTH ASIA	0.0812317	-0.0430353	0.00671377	0.00213401	0.0293266	-0.0402635	0.00593852
HGDP CENTRAL SOUTH ASIA	0.0775794	-0.0473221	0.000749331	0.0119785	0.0288987	-0.0404038	0.00266218
HGDP CENTRAL SOUTH ASIA	0.0750086	-0.0394457	0.00111234	0.00331529	0.0190221	-0.0361806	0.008662
HGDP CENTRAL SOUTH ASIA	0.0797208	-0.0430298	-0.000508956	0.00846542	0.0286537	-0.0425143	0.00931473
HGDP CENTRAL SOUTH ASIA	0.0764164	-0.0493133	-0.000836374	-0.00104574	0.030094	-0.0412245	0.00621309
HGDP CENTRAL SOUTH ASIA	0.0757737	-0.0445801	0.00131826	0.00821571	0.0379616	-0.0459538	0.0105866
HGDP CENTRAL SOUTH ASIA	0.0769997	-0.0437589	-8.1669e-05	0.00869056	0.0338388	-0.0490278	0.00837453
HGDP CENTRAL SOUTH ASIA	0.0777918	-0.042791	0.00144887	0.00728429	0.0301836	-0.0432115	0.0105902
HGDP CENTRAL SOUTH ASIA	0.081091	-0.0479825	-0.0012015	0.00543854	0.0311348	-0.0451382	0.0145307
HGDP CENTRAL SOUTH ASIA	0.075192	-0.0435783	-0.00548536	0.00574731	0.0252117	-0.0427276	0.00612065
HGDP CENTRAL SOUTH ASIA	0.0773004	-0.040695	0.00364517	0.00119491	0.0309879	-0.0397826	0.00948
HGDP CENTRAL SOUTH ASIA	0.0820904	-0.0469781	-3.04454e-06	0.00972784	0.0248258	-0.037996	0.0073405
HGDP CENTRAL SOUTH ASIA	0.0791719	-0.0467454	0.00373183	0.0041791	0.0279683	-0.035149	0.0115809
HGDP CENTRAL SOUTH ASIA	0.078338	-0.0427367	-0.00130503	0.00903404	0.0293364	-0.0367211	0.0101002
HGDP CENTRAL SOUTH ASIA	0.0763914	-0.0438272	-0.00356405	0.00584188	0.0279699	-0.0453832	0.00289435
HGDP CENTRAL SOUTH ASIA	0.0788533	-0.0454492	0.00178612	0.00492367	0.0313749	-0.043517	0.00813488
HGDP CENTRAL SOUTH ASIA	0.079612	-0.0480565	0.000683026	0.00341842	0.0276761	-0.0397416	0.00535981
HGDP CENTRAL SOUTH ASIA	0.0795398	-0.046979	-0.00639459	0.00565251	0.030017	-0.0463977	0.00623029
HGDP CENTRAL SOUTH ASIA	0.0773441	-0.0448554	-0.000214119	0.00478521	0.0318325	-0.0493025	0.00903047
HGDP CENTRAL SOUTH ASIA	0.0761465	-0.0489872	-0.00320627	0.0102522	0.0308127	-0.039688	0.00524075
HGDP CENTRAL SOUTH ASIA	0.0780382	-0.0465259	-0.00200268	0.00622539	0.0315774	-0.0529473	0.0035013
HGDP CENTRAL SOUTH ASIA	0.0742145	-0.0434804	0.000302452	0.00822454	0.0269166	-0.0480292	0.00573787
HGDP CENTRAL SOUTH ASIA	0.0768146	-0.0441068	0.00313672	0.00553251	0.0295621	-0.0439849	0.0124347
HGDP CENTRAL SOUTH ASIA	0.0773679	-0.0467889	0.00047217	0.00613818	0.0311707	-0.0421203	0.0065209
HGDP CENTRAL SOUTH ASIA	0.0811698	-0.0255301	-0.00741491	0.00794475	0.016246	-0.0232918	0.000710779
HGDP CENTRAL SOUTH ASIA	0.0791283	-0.0249814	-0.00809107	0.000139908	0.016201	-0.0222685	0.00253776
HGDP CENTRAL SOUTH ASIA	0.0741191	-0.025259	-0.0050552	-0.0028879	0.0239996	-0.0288315	0.00946858
HGDP CENTRAL SOUTH ASIA	0.0848385	-0.0291923	-0.00823407	0.00712182	0.0212132	-0.0199115	-0.00116662
HGDP CENTRAL SOUTH ASIA	0.0778949	-0.0279634	-0.00710409	0.00210519	0.0189912	-0.0232977	1.1683e-05
HGDP CENTRAL SOUTH ASIA	0.0823247	-0.0324926	-0.00502275	0.00405465	0.0103442	-0.0222045	0.00462553
HGDP CENTRAL SOUTH ASIA	0.0822358	-0.0281686	-0.00447095	0.00396365	0.0194274	-0.0264688	0.00230461
HGDP CENTRAL SOUTH ASIA	0.0781427	-0.0336133	-0.00792148	0.000854934	0.0219959	-0.0232975	0.00586031
HGDP CENTRAL SOUTH ASIA	0.0794278	-0.0294691	-0.00756381	-0.00118721	0.0191056	-0.0235829	0.00392062
HGDP CENTRAL SOUTH ASIA	0.0853072	-0.0262394	-0.00368764	-0.0023031	0.0218374	-0.025382	0.000192869
HGDP CENTRAL SOUTH ASIA	0.080319	-0.0283166	-0.00736791	0.00538931	0.0154204	-0.0227616	0.00198981
HGDP CENTRAL SOUTH ASIA	0.0818582	-0.0282787	-0.00519807	0.005962	0.0142521	-0.0208778	0.000665882
HGDP CENTRAL SOUTH ASIA	0.0791876	-0.0313475	-0.00526922	0.00273649	0.0240262	-0.0262895	-0.00238065
HGDP CENTRAL SOUTH ASIA	0.0800635	-0.0263278	-0.00149887	0.00125422	0.0194009	-0.0250782	-0.000806048
HGDP CENTRAL SOUTH ASIA	0.0749422	-0.0257555	-0.0112441	0.000480008	0.0185996	-0.0267438	0.00296249
HGDP CENTRAL SOUTH ASIA	0.0777869	-0.028795	-0.0114773	0.00107293	0.0149483	-0.0239675	-0.00312379
HGDP CENTRAL SOUTH ASIA	0.081394	-0.0342766	-0.0100856	0.00352019	0.0190205	-0.0225177	-0.00551751
HGDP CENTRAL SOUTH ASIA	0.0831324	-0.0279805	-0.0104998	0.00609491	0.0163921	-0.023666	-0.0068879
HGDP CENTRAL SOUTH ASIA	0.075115	-0.028443	-0.00547148	0.00765033	0.0164906	-0.0246315	-0.00471098
HGDP CENTRAL SOUTH ASIA	0.0768862	-0.030671	-0.00945949	0.00307231	0.0201832	-0.0260321	-0.00166519
HGDP CENTRAL SOUTH ASIA	0.0797339	-0.0292523	-0.00574408	0.00242213	0.0180251	-0.0209929	0.00744095
HGDP CENTRAL SOUTH ASIA	0.0758178	-0.0327605	-0.00675382	0.0036083	0.0197613	-0.0332249	0.00220966
HGDP CENTRAL SOUTH ASIA	0.0807563	-0.0282767	-0.00611874	-0.00247471	0.0192246	-0.0226209	0.0035893
HGDP CENTRAL SOUTH ASIA	0.0765015	-0.0324029	-0.00419767	-0.00138077	0.0205186	-0.0261014	-0.00230973
HGDP CENTRAL SOUTH ASIA	0.0820023	-0.0295585	-0.00498157	0.00221082	0.0160101	-0.0235227	0.000251366
HGDP AFRICA	-0.0907052	0.0285013	-0.00209916	0.0160606	0.0513895	0.0413704	0.0152259
HGDP AFRICA	-0.0861551	0.0268866	0.0021637	0.0210871	0.0688549	0.0469487	0.0123929
HGDP AFRICA	-0.0827816	0.0269891	0.00303481	0.01839	0.0736994	0.0499101	0.0105391
HGDP AFRICA	-0.0886148	0.0262194	0.000409227	0.015432	0.0557502	0.0363607	0.0102609
HGDP AFRICA	-0.0890356	0.0256606	0.00223966	0.0118606	0.0513894	0.0299463	0.00965379
HGDP AFRICA	-0.0885724	0.0245317	-0.00103899	0.0107075	0.0536848	0.0377192	0.00721487
HGDP AFRICA	-0.0846	0.0273815	0.0024073	0.018401	0.0692851	0.0473458	0.0118228
HGDP AFRICA	-0.0896813	0.0226132	-0.00148268	0.00929893	0.0568694	0.0364166	0.0126801
HGDP AFRICA	-0.0845658	0.0257707	0.00198985	0.0189153	0.0539908	0.0326053	0.00536021
HGDP AFRICA	-0.0837666	0.0274119	0.000146817	0.00958735	0.0511695	0.0321507	0.0102332
HGDP AFRICA	-0.0861009	0.029009	-0.00225702	0.0102106	0.0415562	0.0322318	0.00390264
HGDP AFRICA	-0.0920994	0.0299909	-0.000100748	0.00940693	0.0542425	0.0373316	0.0111988
HGDP AFRICA	-0.0824935	0.0307477	0.00017969	0.0177022	0.0708976	0.0492502	0.0105034
HGDP AFRICA	-0.0842547	0.0278959	-0.00084565	0.0189821	0.0744646	0.046821	0.01183
HGDP AFRICA	-0.0861949	0.0286359	-0.000122399	0.00954387	0.0556031	0.0376393	0.0111832
HGDP AFRICA	-0.091351	0.0233853	-0.000584245	0.0112993	0.0572685	0.0383098	0.00995354
HGDP AFRICA	-0.0842282	0.0282749	-0.00296344	0.0155997	0.0560005	0.0350561	0.0089488
HGDP AFRICA	-0.0832141	0.026712	0.00145368	0.0200069	0.0709863	0.0478735	0.0113212
HGDP AFRICA	-0.0866482	0.0297437	-0.00283844	0.020956	0.0729267	0.0483329	0.0165186
HGDP AFRICA	-0.087243	0.0254795	0.000313946	0.0089744	0.051997	0.0349608	0.00901856
HGDP AFRICA	-0.0869875	0.0283426	-0.000583105	0.00858199	0.0496	0.0328191	0.0139381
HGDP AFRICA	-0.0882137	0.030984	-0.00278114	0.0198275	0.073927	0.0479445	0.0194268
HGDP AFRICA	-0.0851711	0.0251423	-0.00113494	0.0101184	0.0481822	0.0338508	0.00402609
HGDP AFRICA	-0.0879666	0.0287934	-2.96892e-05	0.0108437	0.0507205	0.037028	0.00957254
HGDP AFRICA	-0.0824903	0.0278236	0.00334985	0.0167265	0.0739949	0.0487618	0.0164572
HGDP AFRICA	-0.0879412	0.0258758	0.00234517	0.0125322	0.0444623	0.0378115	0.00734699
HGDP AFRICA	-0.0857471	0.0288493	0.000469945	0.0182336	0.0717157	0.0446637	0.0131242
HGDP AFRICA	-0.0920617	0.0247375	-0.0034121	0.0114115	0.0584626	0.0357918	0.00786219
HGDP AFRICA	-0.0862736	0.0261122	-0.000483294	0.0191116	0.0713687	0.0464883	0.0129848
HGDP AFRICA	-0.0852293	0.0276197	-0.00252358	0.0199015	0.0515513	0.0346404	0.00676994
HGDP OCEANIA	0.0871456	0.0403231	-0.0453163	0.121516	-0.0227541	-5.46889e-05	0.00302813
HGDP OCEANIA	0.0829108	0.0437233	-0.0433119	0.12051	-0.021199	3.98474e-05	0.008173
HGDP EUROPE	0.0765834	-0.0707534	0.011339	-0.000883254	-0.013644	0.00997003	0.00554462
HGDP EUROPE	0.0737049	-0.0696773	0.0108054	0.000182387	-0.00909857	0.00778641	0.0116044
HGDP EUROPE	0.0711872	-0.068167	0.00358045	-0.00555617	-0.00862458	0.00750531	0.0120791
HGDP EUROPE	0.0704116	-0.0683063	0.0120578	0.0021005	-0.00840687	0.0051518	0.0190288
HGDP EUROPE	0.0711631	-0.0689921	0.00901654	-0.00317115	-0.00781486	0.0148327	0.00743921
HGDP EUROPE	0.0749682	-0.0709983	0.0107302	-0.00442972	-0.00803723	0.00978793	0.0139514
HGDP EUROPE	0.0726372	-0.0710717	0.00249258	-0.00188493	-0.0139471	0.0119099	0.0131719
HGDP EUROPE	0.0734161	-0.0721592	0.00500034	-0.00280152	-0.0145354	0.0119467	0.0118007
HGDP EUROPE	0.0707207	-0.0656382	0.00731604	-0.00214742	-0.0131324	0.00754134	0.0156941
HGDP EUROPE	0.0707103	-0.0691446	0.00762828	-0.00378288	-0.011037	0.00867153	0.0111496
HGDP EUROPE	0.0705242	-0.0729169	0.00381215	-0.00175774	-0.0106208	0.00830781	0.0109163
HGDP EUROPE	0.0731993	-0.0698745	0.00543342	-0.00231613	-0.00798909	0.0159235	0.013087
HGDP EUROPE	0.075422	-0.0686928	0.00283353	-0.00352945	-0.0137378	0.0143735	0.0120118
HGDP EUROPE	0.0743234	-0.073955	0.000912954	-0.00768691	-0.0131627	0.00790105	0.015917
HGDP EUROPE	0.0757958	-0.0678051	0.00985836	-0.00238329	-0.0102931	0.00346916	0.00520332
HGDP EUROPE	0.0723309	-0.0718147	0.00923631	-0.00556605	-0.0147534	0.00716857	0.0207408
HGDP EUROPE	0.0748827	-0.0754171	0.00748898	-0.00455899	-0.0135666	0.00801777	0.0116831
HGDP EUROPE	0.0706852	-0.0663285	0.00842685	-0.00444633	-0.0075972	0.00942793	0.00957601
HGDP EUROPE	0.066244	-0.0682889	0.00381438	-0.00685618	-0.00939928	0.00680515	0.0142976
HGDP EUROPE	0.0716926	-0.0748669	0.00389933	-0.00072904	-0.0113569	0.0118168	0.0108845
HGDP EUROPE	0.0675448	-0.0786511	0.0022515	-0.00505103	-0.0159017	0.0177461	0.0112985
HGDP EUROPE	0.0722005	-0.0708777	0.012244	-0.00678491	-0.0114923	0.0100024	0.0118573
HGDP EUROPE	0.0752301	-0.0724225	0.00948472	-0.00466556	-0.00841207	0.00679123	0.021357
HGDP EUROPE	0.0771277	-0.0703121	0.00317585	-0.00276045	-0.0191077	0.00743506	0.00924256
HGDP EUROPE	0.0773087	-0.0758587	0.00698087	-0.0035992	-0.0153165	0.00981927	0.00904818
HGDP EUROPE	0.069396	-0.069507	0.00787994	0.00280044	-0.00678195	0.00794113	0.00831093
HGDP EUROPE	0.0715607	-0.0693204	0.00623992	-0.00206694	-0.0134831	0.0154261	0.0192799
HGDP EUROPE	0.0711003	-0.07263	0.00808114	-0.00320641	-0.00829969	0.0119835	0.01024
HGDP EUROPE	0.0685518	-0.077801	0.00607349	-0.00350002	-0.0151512	0.00979013	0.0181748
HGDP OCEANIA	0.0803112	0.0390089	-0.0476526	0.143716	-0.0141246	0.00181589	0.00709258
HGDP OCEANIA	0.0788406	0.0380826	-0.0456153	0.135783	-0.0119705	0.00260535	0.00186846
HGDP OCEANIA	0.0775338	0.0362399	-0.042156	0.142405	-0.0141811	0.000935495	0.000567815
HGDP OCEANIA	0.0793262	0.0351234	-0.0439878	0.140946	-0.0139065	-0.000946461	-8.301e-05
HGDP OCEANIA	0.0746227	0.042	-0.0515692	0.109585	-0.0196057	-6.93537e-05	0.00123957
HGDP OCEANIA	0.0759357	0.0370975	-0.0482466	0.135161	-0.0125307	0.000611312	0.0090572
HGDP OCEANIA	0.0770036	0.0352702	-0.0454422	0.139644	-0.0147927	0.00278718	-0.0018493
HGDP OCEANIA	0.0774927	0.0388518	-0.0452307	0.139488	-0.014602	0.00235157	0.00802371
HGDP OCEANIA	0.0751074	0.0359758	-0.0418926	0.142042	-0.01778	-0.00347109	0.00701799
HGDP OCEANIA	0.0799453	0.0376132	-0.0438041	0.141336	-0.0144278	0.00473346	0.00436356
HGDP OCEANIA	0.0796682	0.0350117	-0.0464178	0.139054	-0.0148938	0.0041171	0.00465114
HGDP OCEANIA	0.0798632	0.0365838	-0.0429587	0.139012	-0.0154443	0.00276512	0.00223052
HGDP OCEANIA	0.0793649	0.0395523	-0.042365	0.140046	-0.0144201	0.00273455	0.00343933
HGDP OCEANIA	0.0798965	0.0396398	-0.0457856	0.140895	-0.0162105	0.00132517	0.00799714
HGDP OCEANIA	0.0775303	0.0371674	-0.0404819	0.143203	-0.0204092	0.00199077	0.00313441
HGDP OCEANIA	0.0757492	0.0391095	-0.0420177	0.139321	-0.0155322	0.00365889	0.0107161
HGDP OCEANIA	0.078651	0.0384856	-0.0424182	0.138542	-0.0164234	0.00487556	0.00780986
IMSGC ImmunoChip	0.066611	-0.0686824	0.00647405	-0.00184973	0.00422816	0.0110186	-0.00980791
IMSGC ImmunoChip	0.0623607	-0.0731539	0.000862403	0.00190871	0.00401791	0.00966932	-0.0155432
IMSGC ImmunoChip	0.0656529	-0.0740614	0.00972859	-0.00253344	0.000825188	0.0111743	-0.0108387
IMSGC ImmunoChip	0.0662483	-0.0726119	0.000559874	0.00211791	0.000683667	0.0123765	-0.0174898
IMSGC ImmunoChip	0.0649536	-0.0723081	0.00366598	-1.23287e-05	0.00258729	0.00683893	-0.0117103
IMSGC ImmunoChip	0.065853	-0.0662975	0.000657119	0.000231576	0.000743751	0.00782916	-0.0159539
IMSGC ImmunoChip	0.0622522	-0.0689451	0.00454744	0.00161767	0.00384723	0.00988538	-0.00827888
IMSGC ImmunoChip	0.0661345	-0.0709404	0.00247879	-0.00309642	-0.000562537	0.0111056	-0.0129613
IMSGC ImmunoChip	0.0625259	-0.0739498	0.00451846	0.000697722	0.00310679	0.0106277	-0.0161398
IMSGC ImmunoChip	0.0656453	-0.0662763	-0.0026658	-0.00268581	0.00130401	0.0122939	-0.0135843
IMSGC ImmunoChip	0.0594993	-0.0693989	-0.000239692	0.00143047	0.00169872	0.014564	-0.0185946
IMSGC ImmunoChip	0.068771	-0.0707638	0.00943957	0.000369001	0.00484841	0.0106947	-0.0168984
IMSGC ImmunoChip	0.0671327	-0.0752124	0.00576921	-0.00338465	0.00499325	0.00710408	-0.0125327
IMSGC ImmunoChip	0.0627806	-0.0692668	-0.00212503	0.00555358	0.00212372	0.0101511	-0.0154482
IMSGC ImmunoChip	0.067086	-0.0694754	0.00741048	-0.00262912	0.00544274	0.0126108	-0.0135542
IMSGC ImmunoChip	0.0565049	-0.0676136	-0.00117824	-0.000847085	-0.00354651	0.00957847	-0.0178462
IMSGC ImmunoChip	0.06577	-0.0722957	0.00913617	-0.000306634	0.000991502	0.0106664	-0.0163525
IMSGC ImmunoChip	0.0640744	-0.069502	0.00309233	0.00336035	0.00174037	0.0124969	-0.0185913
IMSGC ImmunoChip	0.0630887	-0.067122	0.00577285	0.00113046	0.000291419	0.0158574	-0.00997052
IMSGC ImmunoChip	0.0632694	-0.0643768	0.00411478	0.00516049	0.00105759	0.00767475	-0.0114819
IMSGC ImmunoChip	0.0686263	-0.0669414	0.00345391	-0.000790873	0.00776032	0.0173376	-0.0148604
IMSGC ImmunoChip	0.0609616	-0.0678767	-0.000810232	-0.00310987	0.00544226	0.0146621	-0.00731007
IMSGC ImmunoChip	0.0663832	-0.0703909	0.00277907	0.00642887	0.00350447	0.0112327	-0.0157692
IMSGC ImmunoChip	0.0676571	-0.0690654	0.00317871	0.00166218	0.00200341	0.00766694	-0.00703498
IMSGC ImmunoChip	0.0682894	-0.0629332	0.00600086	0.00513339	0.00703528	0.00921648	-0.0249372
IMSGC ImmunoChip	0.0634525	-0.0733376	0.00342454	-0.00110725	-0.00112252	0.0112155	-0.00991967
IMSGC ImmunoChip	0.0647568	-0.0676461	0.00191013	-0.000327846	0.00262234	0.0113643	-0.0168525
IMSGC ImmunoChip	0.0682002	-0.0715417	0.00704273	-0.00483706	0.00134025	0.00976612	-0.0103395
IMSGC ImmunoChip	0.0666793	-0.0720582	0.00640508	-0.00260462	0.00847019	0.0100986	-0.0159612
IMSGC ImmunoChip	0.0606178	-0.0668709	-0.00108815	-0.000865561	0.00519187	0.0109695	-0.0166158
IMSGC ImmunoChip	0.0608478	-0.0678114	0.00299596	-0.00485383	0.00104398	0.00435855	-0.00748045
IMSGC ImmunoChip	0.0616773	-0.0730115	-0.00132929	0.00663181	0.00353184	0.0112057	-0.0174737
IMSGC ImmunoChip	0.0690889	-0.0726621	0.00773629	0.00235774	0.00526691	0.0100204	-0.0236126
IMSGC ImmunoChip	0.0660379	-0.0659667	0.00129328	0.00381052	0.000655544	0.012223	-0.00820216
IMSGC ImmunoChip	0.0696504	-0.0703055	0.00651141	0.000515419	0.00621423	0.0126288	-0.0109179
IMSGC ImmunoChip	0.0566987	-0.0703011	0.00246332	-0.00707263	0.000108746	0.00245179	-0.00789092
IMSGC ImmunoChip	0.0711319	-0.068774	0.00330402	0.00619271	-0.00137125	0.0127664	-0.0184623
IMSGC ImmunoChip	0.0663335	-0.0703679	0.00566385	0.00902661	-0.000970411	0.0138611	-0.00901539
IMSGC ImmunoChip	0.0633083	-0.0744063	0.00273952	0.00552466	0.000762161	0.00856285	-0.0120149
IMSGC ImmunoChip	0.0662711	-0.074703	-0.000388369	0.00289401	-0.000462907	0.00796908	-0.0161424
IMSGC ImmunoChip	0.064002	-0.073285	0.00437659	-0.00327718	0.00428689	0.00886268	-0.00726292
IMSGC ImmunoChip	0.0625484	-0.0751964	-0.000307528	-0.000900006	0.00230791	0.00881499	-0.0131929
IMSGC ImmunoChip	0.061334	-0.068785	0.00386151	0.000378115	0.00140866	0.00709176	-0.00714504
IMSGC ImmunoChip	0.0647681	-0.0710954	0.00437518	-0.002347	0.00802158	0.00701308	-0.00864217
IMSGC ImmunoChip	0.0629933	-0.0704927	0.000897785	-0.00422125	0.00771426	0.0139231	-0.00882426
IMSGC ImmunoChip	0.0696759	-0.0704163	0.00213889	0.00443659	0.00371683	0.0146317	-0.0272039
IMSGC ImmunoChip	0.0657234	-0.069115	0.000728548	0.00934302	0.00240185	0.012578	-0.0146669
IMSGC ImmunoChip	0.0524541	-0.0647867	0.00344556	0.00427807	0.000262932	0.0175333	-0.0239463
IMSGC ImmunoChip	0.0514879	-0.0666728	0.00290253	-0.000313222	-0.00479944	0.0143125	-0.0225122
IMSGC ImmunoChip	0.0500425	-0.0595466	0.00478717	0.00241181	-0.000160255	0.0153846	-0.0106056
IMSGC ImmunoChip	0.0542242	-0.0660701	-0.000455985	0.00773296	0.00182219	0.0237531	-0.0275697
IMSGC ImmunoChip	0.0388871	-0.0622527	5.22303e-05	0.00040944	-0.00161188	0.0078836	-0.0104622
IMSGC ImmunoChip	0.0626146	-0.0696671	-0.00487927	0.00374366	0.00756173	0.028299	-0.0338822
IMSGC ImmunoChip	0.0574038	-0.0589484	-0.00235125	-0.000869615	0.00221911	0.00761533	-0.00489148
IMSGC ImmunoChip	0.0475976	-0.063777	0.00395082	0.00052218	0.00274392	0.0109804	-0.0132448
IMSGC ImmunoChip	0.0530098	-0.0618507	0.00596831	0.00190448	0.00458606	0.0112726	-0.0118961
IMSGC ImmunoChip	0.0607067	-0.0675638	0.00275855	0.00747641	0.00111786	0.0302074	-0.032055
IMSGC ImmunoChip	0.0517354	-0.0668248	0.00234835	6.39956e-05	0.00239563	0.0153411	-0.0135911
IMSGC ImmunoChip	0.0602657	-0.0728247	-0.000122148	0.00264312	-0.00384525	0.023172	-0.0311802
IMSGC ImmunoChip	0.0520955	-0.0654696	-0.00121426	0.00226752	0.00638518	0.0110118	-0.00935287
IMSGC ImmunoChip	0.0407878	-0.0582161	0.00250052	0.00151947	0.00276675	0.0119676	-0.0140715
IMSGC ImmunoChip	-0.0556476	0.0106999	-0.00294948	0.0064533	0.00996165	0.00556197	-0.00911202
IMSGC ImmunoChip	0.0486777	-0.0626468	0.00535375	0.000496876	0.00233401	0.013584	-0.0123886
IMSGC ImmunoChip	0.0527902	-0.066555	0.0054398	0.00227275	0.00716935	0.0257142	-0.0249042
IMSGC ImmunoChip	0.0535322	-0.0689709	-0.00124387	0.00176156	0.00250818	0.0198584	-0.0280564
IMSGC ImmunoChip	0.0547269	-0.0610478	0.00395783	0.000999231	0.00434278	0.00930646	-0.0113423
IMSGC ImmunoChip	0.0531428	-0.0631341	0.000386055	0.000253913	0.00323613	0.0116747	-0.00666658
IMSGC ImmunoChip	0.0390606	-0.0663891	0.00159615	-0.00238526	0.00873037	0.0223882	-0.026762
IMSGC ImmunoChip	0.0539238	-0.0595607	0.000379114	-0.00169358	-0.00201537	0.00963954	-0.0103949
IMSGC ImmunoChip	0.0510633	-0.0591107	0.00267626	0.00438845	-0.000413814	0.0145539	-0.0104881
IMSGC ImmunoChip	0.0582756	-0.070939	-0.00172962	0.00369354	0.000860385	0.024623	-0.0269163
IMSGC ImmunoChip	0.0524601	-0.0687607	0.00293774	0.00326603	0.00774298	0.0277574	-0.0329647
IMSGC ImmunoChip	0.0401535	-0.0611115	0.000543546	-0.00381182	0.000517623	0.0152985	-0.00554514
IMSGC ImmunoChip	0.0637431	-0.0687777	-0.00256682	0.00955808	-0.00202058	0.0305904	-0.028778
IMSGC ImmunoChip	0.0483302	-0.0586288	0.00195557	0.00659421	-0.00027967	0.0143603	-0.0157658
IMSGC ImmunoChip	0.0478004	-0.0627031	0.00157195	0.00128637	-0.00195231	0.00770434	-0.00511679
IMSGC ImmunoChip	0.0556607	-0.0655722	0.00485123	0.00735384	0.00354967	0.0229106	-0.0246622
IMSGC ImmunoChip	0.0509333	-0.0656996	0.00323002	0.00498626	0.00271149	0.01595	-0.0145253
IMSGC ImmunoChip	0.0406095	-0.0599726	0.000473147	0.00266827	0.00276437	0.0115328	-0.00291224
IMSGC ImmunoChip	0.0505572	-0.0672851	-0.000800555	0.000608653	0.000986766	0.0215591	-0.0229972
IMSGC ImmunoChip	0.03993	-0.05626	0.00116792	-0.00258035	-0.00118784	0.0127828	-0.00903692
IMSGC ImmunoChip	0.054979	-0.0712777	0.00110647	-0.00204191	0.00780881	0.0211036	-0.0233519
IMSGC ImmunoChip	0.0526447	-0.0655041	0.00313574	0.00504788	0.00705847	0.0140798	-0.0190904
IMSGC ImmunoChip	0.056629	-0.0659847	0.00400973	0.00179123	0.00188984	0.0250839	-0.0185559
IMSGC ImmunoChip	0.0564535	-0.0618816	0.00432041	-0.00191432	-0.00103601	0.0079488	-0.0083504
IMSGC ImmunoChip	0.0485304	-0.0559311	0.0040682	7.9802e-05	0.00100544	0.0084771	-0.00936393
IMSGC ImmunoChip	0.0388111	-0.0617891	-0.000384759	-0.00335139	0.00121619	0.0100672	-0.00802359
IMSGC ImmunoChip	0.0586709	-0.0576518	0.000977606	0.00408843	-0.000159272	0.0160418	-0.00908344
IMSGC ImmunoChip	0.050762	-0.065016	0.00308643	-0.00116247	0.00618199	0.0172302	-0.0198904
IMSGC ImmunoChip	0.0552793	-0.0661119	0.00198136	0.00825593	0.0100294	0.0235435	-0.0239259
IMSGC ImmunoChip	0.0521625	-0.0695454	0.00664525	0.00443557	0.0013854	0.0233289	-0.02498
IMSGC ImmunoChip	0.0534929	-0.0686317	0.00346442	0.0068898	0.00151291	0.02136	-0.0243374
IMSGC ImmunoChip	0.0540608	-0.0708584	0.00185542	0.0049073	0.00599473	0.0209181	-0.0169067
IMSGC ImmunoChip	0.0591168	-0.0620746	0.0015508	0.00244066	0.00265327	0.00605039	-0.00920332
HGDP OCEANIA	0.0846185	0.0397505	-0.0476579	0.119316	-0.0202937	-0.000691545	0.00831887
HGDP OCEANIA	0.0846231	0.0379812	-0.0452453	0.117733	-0.0212281	-0.000722722	0.00824186
HGDP OCEANIA	0.0833708	0.0425608	-0.0478227	0.122408	-0.0196958	0.00176083	0.00702235
HGDP OCEANIA	0.0859129	0.0397451	-0.0496479	0.117898	-0.0214189	-0.00117361	0.00373183
HGDP OCEANIA	0.0875272	0.0402495	-0.0448388	0.121828	-0.0186629	-0.00371559	0.00800507
HGDP OCEANIA	0.0896541	0.0425668	-0.0471562	0.115009	-0.0164735	0.00048831	-0.000719394
HGDP OCEANIA	0.0849383	0.0412213	-0.0422932	0.12526	-0.0234501	0.000212337	0.00575062
HGDP OCEANIA	0.0859342	0.0370074	-0.0479925	0.117852	-0.0237421	-0.0049886	0.00889078
HGDP EUROPE	0.0670897	-0.0791866	-0.000144567	-0.00173299	-0.0131435	0.0249363	0.00689779
HGDP EUROPE	0.0672126	-0.0829121	0.00261751	-0.00979924	-0.0146393	0.0255654	0.00833688
HGDP EUROPE	0.0663443	-0.0769337	0.00304707	-0.00547266	-0.0125377	0.025447	0.00560578
HGDP EUROPE	0.0656463	-0.0782271	0.00111448	-0.00585656	-0.00993714	0.0281343	0.0139468
HGDP EUROPE	0.0700765	-0.0727616	0.00659337	-0.010022	-0.0131974	0.0265247	0.0030977
HGDP EUROPE	0.0722172	-0.0792761	0.00491001	0.0016561	-0.0186745	0.0231927	0.00130572
HGDP EUROPE	0.0645339	-0.0766398	-0.00071933	-0.00152682	-0.0105381	0.0257191	0.012885
HGDP EUROPE	0.0675842	-0.0813341	-0.000877498	0.000399138	-0.0124482	0.0296169	0.00560474
HGDP EUROPE	0.0667833	-0.0773747	0.00316856	-0.00535154	-0.0134807	0.0246762	0.00406206
HGDP EUROPE	0.0640655	-0.0791912	0.0025541	-0.00386978	-0.0101259	0.0248306	0.0107392
IMSGC ImmunoChip	0.0611215	-0.066408	-0.00136844	-0.000799342	0.00138956	0.0156504	-0.0177662
IMSGC ImmunoChip	0.0581589	-0.0641487	-0.00356643	-0.00310177	-0.0010105	0.00635184	-0.0105181
IMSGC ImmunoChip	0.0547265	-0.064059	0.00582499	0.00173416	0.00307314	0.0070311	-0.0143497
IMSGC ImmunoChip	0.0541742	-0.0655645	0.00117861	-0.0037271	0.00640403	0.0103601	-0.00533658
IMSGC ImmunoChip	0.0584926	-0.0707122	-0.0040588	-0.00682589	0.00346225	0.0108448	-0.00840322
IMSGC ImmunoChip	0.047991	-0.0616366	-0.00215872	-0.00284235	0.000160557	0.00493853	-0.00945409
IMSGC ImmunoChip	0.0623223	-0.0648427	0.00244881	0.00580042	-0.00262602	0.0143254	-0.0146865
IMSGC ImmunoChip	0.0585049	-0.0669789	-0.000951969	-0.0025394	-0.00386266	0.00951797	-0.00665866
IMSGC ImmunoChip	0.0536384	-0.0625957	0.00344058	-0.00259953	0.00123717	0.00935968	-0.0153815
IMSGC ImmunoChip	0.0579603	-0.0676238	0.000909081	0.000495197	-0.00131361	0.0133185	-0.00723645
IMSGC ImmunoChip	0.048417	-0.0641201	-0.000597482	0.00635463	-0.00355037	0.0145514	-0.014698
IMSGC ImmunoChip	0.0547238	-0.0646259	0.00120329	0.000796989	-0.00532512	0.00732925	-0.0108029
IMSGC ImmunoChip	0.0517858	-0.0705779	-0.00326212	-0.00255147	0.00182927	0.00742698	-0.00737733
IMSGC ImmunoChip	0.0564383	-0.064011	-0.00421033	-0.00346952	0.00239132	0.0100862	-0.00566861
IMSGC ImmunoChip	0.0569819	-0.0701283	-0.000433036	0.0017138	-0.00254205	0.0151461	-0.0101232
IMSGC ImmunoChip	0.0632167	-0.0611232	0.00572946	0.00105834	0.00054074	0.0105509	-0.0192682
IMSGC ImmunoChip	0.0546436	-0.06291	-0.00148874	-0.00536306	-0.00482072	0.00955037	-0.00662475
IMSGC ImmunoChip	0.0319552	-0.0555297	6.55815e-05	-0.00200361	-0.00288981	0.00747077	-0.00307209
IMSGC ImmunoChip	0.0605345	-0.0635485	-0.000988587	-0.000282618	0.0017374	0.00880816	-0.0163814
IMSGC ImmunoChip	0.0612968	-0.0705491	0.00071427	0.00176211	8.5562e-05	0.0128963	-0.0153343
IMSGC ImmunoChip	0.0585711	-0.0695175	-0.00197918	-0.000177141	-0.00078653	0.0113406	-0.0100508
IMSGC ImmunoChip	0.0552632	-0.0689033	-0.0028696	-0.00318927	0.00139181	0.00966859	-0.0148457
IMSGC ImmunoChip	0.0563988	-0.0666744	0.000452138	-0.00212189	-0.00234265	0.00784669	-0.00555136
IMSGC ImmunoChip	0.0569361	-0.0616404	0.001622	0.00493327	0.00430584	0.012047	-0.00858666
IMSGC ImmunoChip	0.0579966	-0.0669497	-0.000104336	2.63125e-05	0.00299301	0.0108788	-0.0185695
IMSGC ImmunoChip	0.0529241	-0.0668528	0.0041163	-0.00400639	0.00153267	0.00514446	-0.0157936
IMSGC ImmunoChip	0.0558388	-0.074114	0.00464256	0.00633071	0.00441524	0.0265226	-0.0271374
HGDP AMERICA	0.123221	0.0779474	0.0910162	0.00388235	-0.00263902	-0.00313354	0.00474697
HGDP AMERICA	0.104937	0.0549174	0.082853	0.000688445	-0.00748853	-0.00414193	0.0045241
HGDP AMERICA	0.120328	0.0732316	0.0867472	0.00471025	-0.0021736	-0.00532951	0.00455348
HGDP AMERICA	0.123067	0.0784793	0.0899293	0.002276	0.000925863	-0.00106535	0.0071373
HGDP AMERICA	0.121122	0.076144	0.090721	0.00139506	0.000109687	-0.00458529	0.0048656
HGDP AMERICA	0.117328	0.0781387	0.0974144	0.00657197	-0.000941735	-0.00515892	0.00573518
HGDP AMERICA	0.119532	0.0821252	0.097601	0.00326927	0.00182988	-0.00518909	0.00617584
HGDP AMERICA	0.122804	0.0777508	0.0902314	0.00421854	0.00132089	1.85095e-05	0.00692764
HGDP AMERICA	0.121305	0.07738	0.092152	0.00565929	0.000664189	0.000912144	0.00243054
HGDP EAST ASIA	0.0964181	0.0450627	-0.0483401	-0.000491685	0.00437508	-0.00164034	0.00177921
HGDP EAST ASIA	0.102306	0.0609282	-0.0492195	-0.0128086	-0.00675178	-0.000483778	0.00228078
HGDP EAST ASIA	0.0999192	0.0462887	-0.0431769	-0.00641488	0.00213141	-0.00340819	0.000247745
HGDP EAST ASIA	0.101029	0.049215	-0.045544	-0.00963126	0.00136091	-0.00208656	-0.00292766
HGDP EAST ASIA	0.0980142	0.0462741	-0.0427492	-0.00950252	0.00296565	0.00248459	-0.00443966
HGDP EAST ASIA	0.0994123	0.0596159	-0.0468637	-0.0111954	-8.82929e-05	-0.00126596	0.00393275
HGDP EAST ASIA	0.0985244	0.047453	-0.0449119	-0.00669005	0.00315579	0.000856898	-0.0053033
HGDP EAST ASIA	0.0974032	0.0471833	-0.0448131	-0.00674293	0.00581884	-0.000802717	0.00107979
HGDP EAST ASIA	0.103079	0.0525343	-0.0490299	-0.00622718	0.0028525	-0.00179086	-0.00411258
HGDP EAST ASIA	0.0993556	0.0448107	-0.0448939	-0.00625623	-0.00273095	0.00130647	-0.00514635
HGDP EAST ASIA	0.0923775	0.0507155	-0.0413	-0.0103628	0.000398735	-0.00759047	0.00812993
IMSGC ImmunoChip	0.0535453	-0.0624154	0.0030852	0.00137992	0.00045236	0.0112323	-0.00572098
IMSGC ImmunoChip	0.0531838	-0.0652042	0.00146845	-0.00172899	0.0032056	0.00548782	-0.0104064
IMSGC ImmunoChip	0.0545432	-0.0647974	0.00197485	0.00145067	0.00130885	0.0151048	-0.0125155
IMSGC ImmunoChip	0.0587279	-0.0652099	-0.00204905	-0.0014608	0.00572402	0.0104895	-0.0171783
IMSGC ImmunoChip	0.054631	-0.0688325	-0.000393437	-0.0036044	-0.00147375	0.010473	-0.0120705
IMSGC ImmunoChip	0.0561642	-0.0650882	-0.00113744	0.00599579	0.00523345	0.00975107	-0.0139195
IMSGC ImmunoChip	0.053821	-0.06981	0.000608462	-0.000691096	0.00120367	0.0114234	-0.0126862
IMSGC ImmunoChip	0.0541526	-0.0635201	0.00143641	-0.00106646	0.00103051	0.00976427	-0.0105932
IMSGC ImmunoChip	0.0584071	-0.069843	0.000576753	-0.000768441	0.00182972	0.00816397	-0.0176876
IMSGC ImmunoChip	0.0500561	-0.0633029	-0.000785152	-0.000923349	0.00333908	0.0155915	-0.01499
IMSGC ImmunoChip	0.0606311	-0.0701236	0.00561264	0.0032718	0.00309186	0.0119527	-0.0113725
IMSGC ImmunoChip	0.0607906	-0.0682098	-0.00206529	0.000993445	0.00348001	0.0113985	-0.0156534
IMSGC ImmunoChip	0.0578629	-0.0629765	0.0016209	0.00106787	0.00313179	0.0101409	-0.00654502
IMSGC ImmunoChip	0.0542915	-0.0680449	0.000971589	-0.00272927	0.0022329	0.015294	-0.0177949
IMSGC ImmunoChip	0.0525805	-0.0649143	-0.00188898	-0.00572318	0.00563688	0.0037689	-0.00486212
IMSGC ImmunoChip	0.057957	-0.0656085	0.00015584	0.00109292	-0.0095074	0.0197242	-0.0179363
IMSGC ImmunoChip	0.0423137	-0.0624067	0.0017266	0.00131768	0.000193256	0.0151495	-0.011802
IMSGC ImmunoChip	0.0455439	-0.0599193	-0.000430146	-0.00521464	0.00674804	0.00970824	-0.00416819
IMSGC ImmunoChip	0.0597225	-0.0702927	0.000273971	-8.07904e-05	-0.00433314	0.0109479	-0.00693651
IMSGC ImmunoChip	0.0524665	-0.0639929	-0.00125858	-0.00466915	-0.00659072	0.00731716	-0.00963885
IMSGC ImmunoChip	0.0585389	-0.0614152	0.00429978	0.00344014	0.00518969	0.0111861	-0.0204845
IMSGC ImmunoChip	0.0513809	-0.0659661	-0.000767482	0.000932348	-0.00050473	0.00926734	-0.00694567
IMSGC ImmunoChip	0.0458135	-0.0622398	0.00336198	0.000265285	-0.00327999	0.00987668	-0.0164684
IMSGC ImmunoChip	0.0584013	-0.0635566	0.00300233	0.00416579	0.00129876	0.00956403	-0.011854
IMSGC ImmunoChip	0.0527941	-0.0632623	-0.00121349	-0.00379848	-0.000142877	0.00888801	-0.0140444
HGDP EAST ASIA	0.106533	0.0647918	-0.042642	-0.0194837	-0.00341446	0.00273267	-0.00407128
HGDP EAST ASIA	0.102615	0.0682931	-0.0426728	-0.0208289	-0.00124424	0.00393844	0.00370213
HGDP EAST ASIA	0.105528	0.0672492	-0.0495096	-0.0176885	-0.000151971	0.00230409	-0.00393528
HGDP EAST ASIA	0.108394	0.0638859	-0.044597	-0.016681	-0.0046874	0.00357379	0.00163448
HGDP EAST ASIA	0.109743	0.064483	-0.0437245	-0.0135625	-0.00237637	0.00505238	-0.000250677
HGDP EAST ASIA	0.107817	0.0647811	-0.0445818	-0.016334	-0.00411006	0.00681217	-0.0017448
HGDP EAST ASIA	0.106967	0.0637228	-0.0436257	-0.0170382	-0.00431295	0.001972	-0.00774409
HGDP EAST ASIA	0.107453	0.0642099	-0.0416803	-0.0224892	-0.000518971	0.00148807	-0.00100367
HGDP EAST ASIA	0.110282	0.0666487	-0.0380121	-0.0159239	-0.00278009	0.00653141	-0.000438778
HGDP EAST ASIA	0.104166	0.0660147	-0.0447077	-0.0158074	-0.00126281	0.00408458	-0.00196805
HGDP EAST ASIA	0.113185	0.068184	-0.0434223	-0.019152	-0.00324902	0.0102986	-0.00260743
HGDP EAST ASIA	0.106714	0.0676205	-0.0425586	-0.0161628	-0.0058967	0.00484095	-0.00657091
HGDP EAST ASIA	0.110905	0.0657173	-0.0451201	-0.0146057	-0.00386735	0.00196359	-0.000549845
HGDP EAST ASIA	0.108643	0.0632781	-0.0472625	-0.0195308	-0.00315938	0.00139196	0.000292521
HGDP EAST ASIA	0.111383	0.0703693	-0.0395197	-0.016211	-0.00279186	0.00733763	0.00488316
HGDP EAST ASIA	0.109472	0.0677047	-0.0474368	-0.0170892	-0.00552255	0.00704987	-0.00741934
HGDP EAST ASIA	0.108009	0.0679292	-0.0404009	-0.0178357	-0.00275426	0.00999865	-0.00499761
HGDP EAST ASIA	0.11085	0.0661982	-0.0390877	-0.0219454	-0.0053505	0.0012922	-0.00618467
HGDP EAST ASIA	0.107187	0.0648099	-0.0461952	-0.0134273	-0.00203202	0.00543747	-0.00282752
HGDP EAST ASIA	0.112046	0.0639271	-0.046071	-0.0156015	-0.00395801	0.00294489	-0.00322809
HGDP EAST ASIA	0.114858	0.0666288	-0.0424015	-0.0258314	-0.00400084	0.00850822	-0.00592302
HGDP EAST ASIA	0.112183	0.0637971	-0.0391681	-0.0194493	-0.00048233	-0.00135907	0.000402719
HGDP EAST ASIA	0.116152	0.0618513	0.0832196	0.00259736	-0.00430141	0.00148768	0.0105179
HGDP EAST ASIA	0.10836	0.0680286	-0.0434594	-0.0211082	-0.00423694	0.00418118	-0.00016613
HGDP EAST ASIA	0.108464	0.0648715	-0.0389028	-0.00998881	-0.00428479	0.00522106	-0.00103123
HGDP EAST ASIA	0.106017	0.0636174	-0.0457934	-0.0229003	-0.00487333	-0.00216646	-0.00295043
HGDP EAST ASIA	0.112879	0.0714474	-0.0487455	-0.0184765	-0.00146596	-0.000312268	-0.000916034
HGDP EAST ASIA	0.110337	0.0659353	-0.0486765	-0.0205424	-0.0022152	0.00370428	-0.00109332
HGDP EAST ASIA	0.108548	0.0638195	-0.048459	-0.0186126	0.000723682	0.00482758	-0.00348985
HGDP EAST ASIA	0.105183	0.067633	-0.0425056	-0.0209735	0.00104806	0.00392705	-0.00117083
HGDP EAST ASIA	0.104492	0.0647049	-0.0466891	-0.0163301	0.000137051	0.00595905	-0.00196452
HGDP EAST ASIA	0.109227	0.0606116	-0.0474273	-0.0200806	-0.00189775	0.008156	-0.00353912
HGDP EAST ASIA	0.102446	0.064853	-0.0464987	-0.0217921	0.000429921	0.000404712	0.00248279
HGDP EAST ASIA	0.105177	0.0647568	-0.0456188	-0.0213325	-0.00243499	0.00348108	-0.00138594
HGDP EAST ASIA	0.110916	0.0631972	-0.0458911	-0.0211106	-0.00806025	0.00569173	0.0012658
HGDP EAST ASIA	0.116873	0.0634517	-0.0430688	-0.0179938	-0.000214287	0.0086613	-0.00741189
HGDP EAST ASIA	0.105374	0.0666659	-0.0490202	-0.0185937	-0.00356384	0.00472113	-0.00541652
HGDP EAST ASIA	0.111162	0.0658221	-0.0548333	-0.0185468	-0.00503476	0.00173817	0.00123586
HGDP EAST ASIA	0.110015	0.0717979	-0.0412098	-0.0214604	0.00346014	0.00443209	0.000307258
HGDP OCEANIA	0.0807289	0.0376125	-0.0460181	0.119101	-0.0217953	0.000189062	0.000130868
HGDP OCEANIA	0.0867404	0.0416877	-0.0447486	0.123545	-0.017771	-0.00114919	0.00784903
HGDP OCEANIA	0.0873948	0.0434185	-0.0492535	0.124937	-0.0170061	-0.00151317	0.00982714
HGDP EAST ASIA	0.104447	0.068738	-0.0432038	-0.0230994	-0.00601783	0.00457582	-0.00539894
HGDP EAST ASIA	0.108614	0.0649813	-0.0456818	-0.0216419	0.00129641	0.00489338	-0.00185234
HGDP AMERICA	0.12105	0.0762739	0.0905907	0.00131644	-0.00161467	-0.000884972	0.00173797
HGDP AMERICA	0.1116	0.0664983	0.0871286	-0.000396496	-0.00343507	-0.00181441	0.00303371
HGDP EUROPE	0.074162	-0.0649883	0.00528675	-0.00321915	-0.0168685	0.0101603	0.017912
HGDP EUROPE	0.0679582	-0.0674761	0.00683718	-0.00849822	-0.00815469	0.00781935	0.0169613
HGDP EUROPE	0.075805	-0.0699211	0.00831041	-0.00369397	-0.0102106	0.00929306	0.00772702
HGDP EUROPE	0.0742626	-0.0702973	0.0117674	0.000893468	-0.00628209	0.0120445	0.0206874
HGDP EUROPE	0.0695768	-0.0728229	0.00997877	-0.00295943	-0.0123816	0.00610313	0.0149915
HGDP EUROPE	0.0722881	-0.0662352	0.0119231	-0.000803558	-0.00524366	0.00777472	0.0180507
HGDP EUROPE	0.0781896	-0.0661189	0.0090241	-0.00462201	-0.0136979	0.00845512	0.0169274
HGDP EUROPE	0.0726212	-0.0684419	0.00558716	-0.00674272	-0.0179515	0.0081341	0.0207146
HGDP EUROPE	0.0743425	-0.0662646	0.00764691	-0.00312177	-0.0112131	0.00320429	0.0126288
HGDP EUROPE	0.0735665	-0.0656698	0.00691053	-0.00532629	-0.0117304	0.00466871	0.0259882
HGDP EUROPE	0.0777214	-0.0645452	0.0138943	-0.00266424	-0.0079977	0.0124743	0.0195342
HGDP EUROPE	0.0741978	-0.0693276	0.0107888	-0.00119746	-0.013965	0.00712667	0.0180367
HGDP EUROPE	0.0761299	-0.0707678	0.00688764	-0.00201883	-0.00844069	0.00729702	0.0155437
HGDP EUROPE	0.0696648	-0.0750034	0.00527526	0.00105319	-0.0124408	0.00957896	0.0203512
HGDP EUROPE	0.0727458	-0.0692777	0.00744327	-0.000957131	-0.0122187	0.0117711	0.0212538
HGDP EUROPE	0.0742675	-0.0714999	0.0096964	-0.00321796	-0.00868648	0.00760839	0.0226653
HGDP EAST ASIA	0.110099	0.0682952	-0.0469102	-0.0210946	0.000397217	0.0040367	0.00268254
HGDP EAST ASIA	0.106308	0.0625175	-0.0439209	-0.0125543	0.00122688	0.00496289	-0.00557237
HGDP EAST ASIA	0.1107	0.0694803	-0.047407	-0.0236278	-0.00475014	0.00395129	-0.00253338
HGDP EAST ASIA	0.111031	0.0628411	-0.0482258	-0.0229095	-0.00272695	0.00627433	-0.00548592
HGDP EAST ASIA	0.112525	0.0643593	-0.0471026	-0.0154636	-6.23594e-05	0.00357829	-0.00555542
HGDP EAST ASIA	0.107883	0.0637809	-0.0485805	-0.0167557	-0.000507669	0.00727237	0.000662057
HGDP EAST ASIA	0.109349	0.0660809	-0.0478414	-0.0177257	-0.00111362	0.00706447	-0.00146131
HGDP EAST ASIA	0.105121	0.0658157	-0.0483927	-0.017398	0.000239352	0.00519428	0.00260017
HGDP EAST ASIA	0.110959	0.0664456	-0.0514811	-0.0158216	0.00147893	0.00845504	-0.0001305
HGDP EAST ASIA	0.111534	0.0658081	-0.0504247	-0.0154883	0.000345764	0.00921655	-0.00659724
HGDP EAST ASIA	0.106858	0.064108	-0.0477213	-0.0271714	-0.00306757	0.00239442	0.00203672
HGDP OCEANIA	0.0872639	0.0382029	-0.0439085	0.1212	-0.0229922	-0.00247511	0.00328934
HGDP OCEANIA	0.0857423	0.0413048	-0.0477299	0.123381	-0.0168879	0.000526612	0.00702202
HGDP OCEANIA	0.0853764	0.0395077	-0.0434673	0.125209	-0.0211556	0.000659585	0.00236543
HGDP AMERICA	0.121137	0.077716	0.0904788	0.00231134	-0.000990437	0.00028312	0.00672967
HGDP EAST ASIA	0.106035	0.0637079	-0.0462515	-0.0191875	-0.00629464	0.0041704	-0.00450909
HGDP AMERICA	0.127985	0.0815385	0.105956	0.0135675	-0.00454638	0.0114701	-0.0741786
HGDP AMERICA	0.126455	0.080079	0.107466	0.0147532	0.00393944	0.0120256	-0.064462
HGDP AMERICA	0.129722	0.086114	0.10868	0.011139	-0.00700493	0.0122013	-0.0733537
HGDP AMERICA	0.129439	0.0831535	0.113399	0.0115763	-0.00404977	0.0126607	-0.0670648
HGDP AMERICA	0.129214	0.0846033	0.109442	0.00959272	-0.00293489	0.0133394	-0.0668427
HGDP AMERICA	0.129922	0.0818216	0.108785	0.0152075	-0.00634753	0.0132608	-0.0702687
HGDP AMERICA	0.129737	0.0836388	0.104404	0.0115159	-0.00976208	0.00819499	-0.0727522
HGDP AMERICA	0.130942	0.0841747	0.107498	0.0161143	-0.0101078	0.0121361	-0.0756129
HGDP AMERICA	0.128953	0.0842233	0.108829	0.00916769	-0.0078115	0.0100269	-0.0740529
HGDP AMERICA	0.128299	0.0842982	0.109651	0.0146183	-0.00553202	0.0101412	-0.0763668
HGDP AMERICA	0.128048	0.0830583	0.108108	0.0124334	-0.00877917	0.0112476	-0.0757127
HGDP AMERICA	0.123411	0.082172	0.108974	0.0125709	-0.00518168	0.00943885	-0.0570127
HGDP AMERICA	0.124326	0.0808278	0.107973	0.0115348	-0.00461781	0.00977027	-0.0646348
HGDP AMERICA	0.128813	0.0772942	0.104643	0.0123467	-0.00415217	0.00680103	-0.0576966
HGDP AMERICA	0.126394	0.0804077	0.105281	0.0121188	-0.00289854	0.00845574	-0.0502798
HGDP AMERICA	0.12697	0.0797992	0.104627	0.0129225	-0.00210623	0.0100462	-0.0639035
HGDP AMERICA	0.124745	0.0837427	0.109646	0.0132526	-0.00262077	0.0117417	-0.0575969
HGDP AMERICA	0.129288	0.0821527	0.109381	0.0121563	-0.00394032	0.00895302	-0.0670274
HGDP AMERICA	0.129736	0.0835873	0.105651	0.0117361	-0.00851238	0.00951303	-0.0721666
HGDP AMERICA	0.129807	0.0844178	0.104876	0.0113885	-0.0104191	0.00878746	-0.0711253
HGDP AMERICA	0.126912	0.0824172	0.104005	0.0129023	-0.00204375	0.0140169	-0.0624234
HGDP AMERICA	0.118187	0.0625266	0.0818397	0.00705012	-0.0018404	0.00192645	0.0143999
HGDP AMERICA	0.121577	0.0721758	0.0798733	0.000840826	-0.00484403	-0.000165588	0.0110047
HGDP AMERICA	0.1183	0.0623584	0.0794999	-0.00466305	-0.00255701	-0.00381614	0.00645996
HGDP AMERICA	0.118475	0.0760855	0.0853928	-0.000296763	0.00187745	0.00616489	0.011344
HGDP AMERICA	0.113901	0.0641356	0.0806122	-0.00173097	-0.00683525	-0.000784743	0.0115207
HGDP AMERICA	0.112253	0.0671323	0.0763935	-0.00557108	-0.00188871	0.00101434	0.00886036
HGDP AMERICA	0.0917035	0.0300419	0.0601001	-0.007669	-0.0121425	0.000159901	0.00995549
HGDP AMERICA	0.105395	0.0497513	0.0735971	0.00285502	-0.0067982	-0.00653184	0.0079279
HGDP AMERICA	0.108024	0.0581212	0.0795337	0.00385046	-0.000954864	0.000445903	0.0110237
HGDP AMERICA	0.108571	0.0595193	0.0780497	0.00114803	-0.00966611	-0.00151412	0.0109098
HGDP AMERICA	0.118766	0.0657828	0.0821208	-0.00165416	0.00024228	0.00096605	0.0082102
HGDP AMERICA	0.114252	0.0723712	0.0821645	0.00239888	-0.0034172	0.00273373	0.0125131
HGDP AMERICA	0.113643	0.0589174	0.0799779	0.00387996	-0.00835742	0.000131232	0.00906248
HGDP AMERICA	0.106329	0.0541873	0.0752446	-0.00287698	-0.00420405	0.000362803	0.0123828
HGDP AMERICA	0.10715	0.0542486	0.0750755	-0.000464011	-0.00435741	0.00249739	0.00890873
HGDP AMERICA	0.106659	0.046846	0.0708258	-0.0031008	-0.00593551	0.00411156	0.00988338
HGDP AMERICA	0.115239	0.0648929	0.0803947	0.00159267	-0.00555812	-0.00013071	0.0116475
HGDP AMERICA	0.104073	0.0340263	0.0640201	-0.00201111	-0.00203824	0.0026346	0.0126735
HGDP AMERICA	0.116375	0.0682864	0.0796024	0.00388612	-0.00831912	0.00062333	0.00849217
HGDP AMERICA	0.118214	0.0657068	0.087937	-0.000214926	-0.00268523	0.00274593	0.0104674
HGDP AMERICA	0.116093	0.0719204	0.0799899	0.00567344	-0.00326527	0.00140355	0.00985947
HGDP AMERICA	0.109148	0.0615691	0.0768767	0.000982965	-0.00531574	-0.00293536	0.00993449
HGDP AMERICA	0.102265	0.0317924	0.0659351	0.000754352	-0.00559748	0.00242488	0.00555492
HGDP AMERICA	0.118319	0.0563599	0.0774279	-0.00129905	-0.00843556	-0.000436619	0.00650352
HGDP AMERICA	0.101877	0.0335009	0.0675965	-0.00272307	-0.00248597	-0.000542499	0.0050529
HGDP EUROPE	0.0776081	-0.0596503	0.00363137	-0.0107491	-0.00913681	-0.00354699	0.0257049
HGDP EUROPE	0.0735698	-0.0576692	0.00599621	-0.00155328	-0.00387723	-0.00396525	0.0229479
HGDP EUROPE	0.0758374	-0.0597522	0.00885538	-0.00191695	-0.00144936	0.0033359	0.0188273
HGDP EUROPE	0.0779085	-0.0548217	0.00724695	-0.00180726	-0.00576171	-0.00292522	0.01799
HGDP EUROPE	0.0814292	-0.0508876	0.0038024	-0.0058061	-0.0103214	0.000587196	0.0244974
HGDP EUROPE	0.0778012	-0.0585393	0.00471619	-0.00256418	-0.00681046	-0.000942196	0.0125431
HGDP EUROPE	0.0832658	-0.0559657	0.00454347	-0.0037767	-0.00927597	0.00156164	0.00910675
HGDP EUROPE	0.0769931	-0.059807	0.00227881	-0.00486748	-0.00824499	0.000899381	0.0202881
HGDP EUROPE	0.0781662	-0.0576046	0.00446353	-0.00730174	-0.00987775	0.00575195	0.0143487
HGDP EUROPE	0.0773422	-0.0620342	0.00504857	-0.00268969	-0.00623678	0.00176025	0.018762
HGDP EUROPE	0.0799443	-0.0522601	0.00684782	-0.00449563	-0.00959911	0.00165242	0.0152024
HGDP EUROPE	0.0773084	-0.0540339	0.00618281	-0.00537853	-0.00534585	0.0035487	0.0247548
HGDP EUROPE	0.0802681	-0.054318	0.00346734	-0.00451649	-0.00915279	0.00626844	0.0179465
HGDP EUROPE	0.0814489	-0.0530997	0.00877781	0.000964936	-0.00936748	0.00121189	0.0141476
HGDP EUROPE	0.077833	-0.0599234	0.003687	-0.00360735	-0.009125	-0.000966716	0.014283
HGDP EUROPE	0.0811158	-0.0530909	0.00668381	-0.0068801	-0.00575241	0.00458344	0.0146902
HGDP EUROPE	0.0802476	-0.0528254	0.00857193	-0.000276607	-0.00228457	0.00148246	0.0226106
HGDP EUROPE	0.0745771	-0.0535273	0.0107605	-0.00216777	-0.00821953	0.000275471	0.0189782
HGDP EUROPE	0.0774824	-0.0564937	0.00809807	-0.00835214	-0.00441741	-0.000846556	0.012856
HGDP EUROPE	0.0798133	-0.055206	0.00756685	-0.00562967	-0.00890125	0.00400261	0.0150296
HGDP EUROPE	0.0771864	-0.0579222	0.00587419	-0.00158312	-0.0108436	0.000443424	0.0160411
HGDP EUROPE	0.0744083	-0.0618543	0.00504274	-0.00402679	-0.0110617	0.00453401	0.0189172
HGDP EUROPE	0.0809574	-0.0557031	0.0107699	-0.0109246	-0.00643543	0.00386525	0.0213895
HGDP EUROPE	0.0822295	-0.0553048	0.0050398	-0.00554385	-0.014403	0.00319323	0.01443
HGDP EUROPE	0.0816634	-0.0548171	0.00483678	-0.0047509	-0.00562746	0.00398177	0.0135973
HGDP AFRICA	-0.0875316	0.0187758	8.01712e-05	0.00499745	-0.00427561	0.00117588	-0.00930896
HGDP AFRICA	-0.0834156	0.0203539	-0.00371588	0.000966406	-0.00363621	-0.00066448	-0.00925869
HGDP AFRICA	-0.0837329	0.0183747	0.000716532	-0.00195074	-0.00291205	-0.00388812	-0.0115911
HGDP AFRICA	-0.0874882	0.0206505	0.00236668	-0.00195453	-0.00995154	-0.00506443	-0.0108373
HGDP AFRICA	-0.0887003	0.0178244	-0.00313269	-0.00223272	0.00260297	-0.0101063	-0.0111894
HGDP AFRICA	-0.086884	0.0192111	-0.00195825	0.00298134	-0.0034423	-0.00469467	-0.00965955
HGDP AFRICA	-0.0802209	0.0189061	-0.00391357	-0.00123157	-0.0035866	-0.00283827	-0.00731119
HGDP AFRICA	-0.0823327	0.0180515	0.00265374	0.00323277	-0.00375879	-0.0017485	-0.0100406
HGDP AFRICA	-0.0869661	0.0220716	-0.00678347	0.000346155	-0.00251632	-0.00651818	-0.00896951
HGDP AFRICA	-0.086802	0.0198417	0.00226535	-0.000552306	-0.00570035	-0.00383173	-0.00781457
HGDP AFRICA	-0.0878582	0.0174233	0.000816516	0.000296381	-0.00481935	-0.00918811	-0.0040769
HGDP AFRICA	-0.0816749	0.0186933	-0.000554721	0.00521904	-0.00509592	-0.00481296	-0.0127352
HGDP AFRICA	-0.0792301	0.0161374	-0.00228027	0.00432948	-0.000287592	-0.00585382	-0.0125707
HGDP AFRICA	-0.0805289	0.0208839	-0.00432182	-0.00581346	-0.00221461	-0.00208721	-0.0100468
HGDP AFRICA	-0.0786541	0.013052	-0.00370549	0.00350106	-0.00273202	-0.00316667	-0.0125661
HGDP AFRICA	-0.086439	0.0167488	-1.49994e-05	-0.000231152	-0.00199001	-0.000733245	-0.0121839
HGDP AFRICA	-0.0860136	0.0254178	-0.00292057	-0.00414585	-0.00346123	-0.00927451	-0.00654293
HGDP AFRICA	-0.0844213	0.0222188	-0.00297785	-0.000695046	-0.0073128	-0.00932308	-0.00474436
HGDP AFRICA	-0.0899759	0.024017	-0.000460458	-0.000606737	-0.0024961	-0.00642478	-0.00593454
HGDP AFRICA	-0.0864135	0.0219081	0.00327938	-0.00113331	-0.00121096	-0.00779666	-0.00480569
HGDP AFRICA	-0.0898405	0.0184663	-0.000874644	0.00122202	-0.00410658	-0.00723366	-0.00606778
HGDP AFRICA	-0.0865064	0.0214977	4.21134e-05	-0.00289991	-0.00210113	-0.00560313	-0.00814427
HGDP AFRICA	-0.0907194	0.0234286	-0.00918854	-0.00213933	0.000997731	-0.00188884	-0.00768994
HGDP AFRICA	-0.0861873	0.0220697	0.00326794	0.000321367	-0.000480226	-0.0105003	-0.00588112
HGDP AFRICA	-0.0876722	0.0209009	0.00283005	0.00304682	-0.00469864	-0.00704516	-0.00551387
HGDP AFRICA	-0.088814	0.0253755	0.00143134	-0.00281065	-0.00669481	-0.00429621	-0.00705873
HGDP AFRICA	-0.0888777	0.0224352	-0.000607586	0.00118302	-0.00678838	-0.00334272	0.00202989
HGDP AFRICA	-0.0859331	0.0237318	0.0013185	0.00230281	-0.00401809	-0.00568517	-0.00765843
HGDP AFRICA	-0.0823121	0.0202339	-0.00332162	-0.000444923	-0.00975371	-0.00342874	-0.00519138
HGDP AFRICA	-0.0869466	0.0239464	0.00537411	-0.00249322	-0.00240291	-0.00630437	-0.00437355
HGDP AFRICA	-0.0844672	0.0250298	-0.00156354	0.00168642	-0.00831786	-0.00702068	-0.00781359
HGDP AFRICA	-0.0893048	0.0242943	-0.00246689	0.00166487	-0.00582681	-0.00297541	-0.00616819
HGDP AFRICA	-0.0896243	0.020294	-0.000827458	0.00194305	-0.00438388	-0.00874937	-0.010463
HGDP AFRICA	-0.0853855	0.0208191	-0.00160321	0.0022806	-0.00372748	-0.00927975	-0.00823846
HGDP AFRICA	-0.0879003	0.0207508	0.000501842	0.000960801	-0.00172933	-0.00568247	-0.00694387
HGDP AFRICA	-0.086767	0.0204927	0.00359717	0.00208501	-0.00197671	-0.0104813	0.00205731
HGDP AFRICA	-0.0864279	0.0234425	-0.00235037	0.00565921	-0.00625661	-0.00626608	-0.00562251
HGDP AFRICA	-0.0910623	0.024721	0.00198222	0.00259081	-0.0073122	-0.00552602	-0.00911851
HGDP AFRICA	-0.0874963	0.0242206	-0.00251304	-0.00088508	-0.00114406	-0.00784502	-0.00332105
HGDP AFRICA	-0.0873619	0.0210872	0.000328789	0.00171027	-0.00885621	-0.00573245	-0.00328811
HGDP EAST ASIA	0.105273	0.0474786	-0.0299464	-0.0165871	0.00342522	0.000144474	0.00945076
HGDP EAST ASIA	0.102787	0.0503429	-0.027539	-0.0178995	-0.00506377	0.00268259	0.00687289
HGDP EAST ASIA	0.103974	0.045846	-0.0273075	-0.0135177	-0.0016991	0.00110921	0.0104844
HGDP EAST ASIA	0.100002	0.0397822	-0.0223423	-0.0195956	0.000949241	0.00218827	0.00361237
HGDP EAST ASIA	0.10147	0.0205695	-0.0214277	-0.0146046	-0.00433113	0.00340615	0.0092447
HGDP EAST ASIA	0.103689	0.0431906	-0.0248483	-0.0168052	-0.005942	-0.00131285	0.00811094
HGDP EAST ASIA	0.102838	0.0467664	-0.0239294	-0.0138354	0.00195383	0.00160631	0.000601385
HGDP EAST ASIA	0.106491	0.0486011	-0.0278033	-0.019628	-0.00296855	-0.00163805	0.00941111
HGDP EAST ASIA	0.0937898	0.0165929	-0.0193227	-0.0119827	-0.00410732	-0.00170405	0.0132417
HGDP EAST ASIA	0.106661	0.0515172	-0.0296144	-0.0168658	0.000120245	0.00228072	0.00819026
HGDP EAST ASIA	0.1068	0.05082	-0.0260845	-0.0193981	-0.000893116	-0.000169019	0.00625224
HGDP EAST ASIA	0.107245	0.0488457	-0.0279684	-0.0173568	-0.00216832	0.00139115	-0.0010105
HGDP EAST ASIA	0.108315	0.0504983	-0.0287475	-0.0209264	-0.000929443	0.00162642	0.0016278
HGDP EAST ASIA	0.104118	0.0424259	-0.026518	-0.0111098	-0.00803101	0.00481826	0.00335598
HGDP EAST ASIA	0.107213	0.0616159	-0.0256739	-0.0136381	-0.00272344	0.000977373	-0.000657861
HGDP EAST ASIA	0.108451	0.0511391	-0.02567	-0.0198919	-0.0030021	-0.00315703	0.00691581
HGDP EAST ASIA	0.1038	0.0486096	-0.0297746	-0.0181591	0.00246197	0.000430067	0.0061573
HGDP EAST ASIA	0.105202	0.0516459	-0.0286714	-0.0151406	-0.00313443	0.00289441	0.00225667
HGDP EAST ASIA	0.101455	0.0528936	-0.0303557	-0.0172377	0.00212201	0.00329433	0.00220606
HGDP EAST ASIA	0.0996914	0.051746	-0.028319	-0.020409	-0.00271906	-0.000885084	0.00963404
HGDP EAST ASIA	0.109057	0.0477565	-0.0253537	-0.0177788	-0.00173803	-0.000296873	0.00474797
HGDP EAST ASIA	0.103615	0.0432326	-0.0198494	-0.0178745	-0.000433145	-0.000134726	0.0109535
HGDP EAST ASIA	0.104741	0.0493253	-0.0281687	-0.0174146	0.00136098	-0.000507627	0.00717711
HGDP EAST ASIA	0.104948	0.0422978	-0.0243583	-0.0167404	0.000288979	0.00485448	0.007099
HGDP EAST ASIA	0.10065	0.0298248	-0.0232721	-0.0158378	0.000397631	-0.00214175	0.0123784
HGDP AMERICA	0.120239	0.0744602	0.0877242	0.00453121	0.00191832	-0.00279391	-0.00283338
HGDP EAST ASIA	0.107323	0.0625271	-0.0472192	-0.0168446	0.000461143	0.00232913	-0.00402539
HGDP EAST ASIA	0.108656	0.0702433	-0.0511337	-0.020998	-0.00561193	0.00567072	-0.0028783
HGDP EAST ASIA	0.111339	0.0691391	-0.0465508	-0.0183703	0.00271289	0.00803703	-0.00680919
HGDP EAST ASIA	0.106992	0.0649243	-0.0504687	-0.0133743	-0.000994719	0.00429569	-0.00156146
HGDP EAST ASIA	0.107191	0.0656528	-0.048805	-0.021008	0.000928122	0.00705664	-0.00269721
HGDP EAST ASIA	0.106862	0.0631875	-0.048174	-0.0210975	-0.000225998	0.00157796	0.00068365
HGDP EAST ASIA	0.111631	0.0651895	-0.0444068	-0.020231	-0.00644595	0.00545673	-0.00376602
HGDP OCEANIA	0.0850458	0.0404082	-0.0475615	0.123943	-0.0234912	0.00107114	0.00533984
HGDP EUROPE	0.0871661	0.0401483	-0.0462429	0.120981	-0.014599	0.00169483	0.0026835
HGDP AFRICA	0.0734521	-0.0677617	0.00756584	-0.00728056	-0.00850448	0.00380692	0.0117305
HGDP AFRICA	-0.0822625	0.0267097	-0.000870775	0.0200407	0.0701662	0.0500946	0.0146573
HGDP AFRICA	-0.08609	0.0282427	-3.78275e-05	0.0201383	0.0682813	0.0463756	0.00987859
HGDP AFRICA	-0.0836961	0.0263789	-0.00217107	0.0206898	0.0703472	0.0505016	0.0135908
HGDP AFRICA	-0.0858122	0.0286126	-0.00406332	0.00876914	0.0538267	0.0370124	0.0047899
HGDP AFRICA	-0.089112	0.0244084	-0.0031762	0.00857001	0.0511164	0.0301028	0.0103136
HGDP AFRICA	-0.0769497	0.0276976	0.00265069	0.0147931	0.0688191	0.0480647	0.0108591
HGDP AFRICA	-0.0809702	0.0281246	-0.00221167	0.0163607	0.0694383	0.047225	0.0096112
HGDP AFRICA	-0.0760062	0.027251	0.000482358	0.0146329	0.0644799	0.0505005	0.0105645
HGDP AFRICA	-0.0833728	0.0232263	4.01926e-05	0.00463302	0.0191262	0.00983875	-0.00138487
HGDP AFRICA	-0.089117	0.0247852	-0.00734676	0.00682092	0.0107458	0.00746563	-0.00364699
HGDP AMERICA	0.124029	0.0807488	0.102017	0.000716151	0.00214797	-0.00023108	0.0281412
HGDP AMERICA	0.127629	0.081514	0.102057	0.00235088	0.00146183	0.00120409	0.0263241
HGDP AMERICA	0.12412	0.0817159	0.109192	0.00638095	0.00482424	0.00683152	0.0308636
HGDP AMERICA	0.128234	0.0792079	0.104073	0.00723388	-0.00381887	0.00401981	0.0248477
HGDP AMERICA	0.122688	0.0818225	0.104953	0.00285078	0.00397136	0.00560535	0.0308065
HGDP AMERICA	0.126177	0.0793828	0.103741	0.00179798	0.00357987	0.0025089	0.0227402
HGDP AMERICA	0.126311	0.0788789	0.103151	0.00345712	0.00200149	0.0038513	0.0296276
HGDP AMERICA	0.125978	0.0781242	0.0969981	0.005165	0.00130846	0.00156671	0.020988
HGDP AMERICA	0.126533	0.0827244	0.102646	0.000553813	0.0041884	0.00301892	0.0283524
HGDP AMERICA	0.125435	0.0823246	0.110535	0.00845234	0.00533991	0.00128958	0.0281625
HGDP AMERICA	0.124467	0.0786341	0.102692	0.00358768	0.00112402	0.00501734	0.0243756
HGDP AMERICA	0.125396	0.0828615	0.102024	0.00301559	0.00594607	0.00277443	0.0243055
HGDP AMERICA	0.128097	0.0786044	0.107067	0.00330595	0.000180714	0.00330621	0.024649
HGDP AMERICA	0.124216	0.078135	0.0927424	0.00450747	-0.00470754	0.000404629	0.00110137
HGDP AMERICA	0.127505	0.0786301	0.100593	0.00346739	-0.0018168	0.000412614	0.0231833
HGDP AMERICA	0.128816	0.0827379	0.107799	0.00794054	0.00118888	0.00662615	0.0322218
HGDP AMERICA	0.126096	0.0837443	0.104681	0.00241833	0.00345385	0.000661586	0.029727
HGDP AMERICA	0.124846	0.0827071	0.099487	0.00419903	-9.50703e-06	-0.000148477	0.0278439
HGDP AMERICA	0.125186	0.0802928	0.102711	0.00690533	0.00569325	0.00572637	0.0175608
HGDP AMERICA	0.123907	0.0745651	0.104208	0.00728855	0.00230311	0.00221282	0.0154094
HGDP AMERICA	0.124431	0.0800129	0.0988378	0.000116175	0.00440451	0.003122	0.028092
HGDP AMERICA	0.124112	0.0799201	0.0965653	0.00469535	0.00138983	0.00296197	0.0231025
HGDP AMERICA	0.126147	0.0833313	0.0994985	0.00146822	0.00397376	0.000327789	0.0204666
HGDP AMERICA	0.126067	0.0839046	0.106341	0.00212304	0.00370597	0.00426255	0.0294024
HGDP EAST ASIA	0.111116	0.0663367	-0.0463683	-0.020286	0.00145475	0.00650776	-0.00334078
HGDP EAST ASIA	0.111519	0.0649551	-0.0433221	-0.0167643	-0.00284127	0.00739647	-0.00321139
HGDP EAST ASIA	0.112824	0.0616346	-0.0455219	-0.0132335	0.000470131	0.0101318	-0.00342849
HGDP OCEANIA	0.0830082	0.0396012	-0.0419388	0.115993	-0.019532	-0.00224352	0.00737447
HGDP AFRICA	-0.0809505	0.0238406	-0.00123978	0.00583647	0.0078607	0.000446478	-0.00149606
HGDP AFRICA	-0.0800213	0.0320923	0.00248111	0.0178342	0.0647187	0.0445135	0.0117745
HGDP AFRICA	-0.0888153	0.0262021	-0.00210063	0.00558693	0.0261369	0.0122961	0.00644384
HGDP AFRICA	-0.085923	0.0262344	-0.00506206	0.00522203	0.00554373	9.43916e-05	0.00201324
HGDP AFRICA	-0.0771094	0.0236739	0.000566012	0.0131993	0.0687567	0.0470457	0.00915042
HGDP AFRICA	-0.0850061	0.0219105	0.00313733	0.00126223	0.0137468	0.00751803	-0.00105407
HGDP AFRICA	-0.0860093	0.0224313	-0.000202991	0.00610961	0.016979	0.0062223	0.00193319
HGDP AFRICA	-0.0870164	0.0213988	-0.000138539	-0.00351438	0.0067703	0.0016637	0.00356237
HGDP AFRICA	-0.0756338	0.0283626	0.00264744	0.0191088	0.0645964	0.0487235	0.0110085
HGDP AMERICA	0.119026	0.0692965	0.0826674	0.00135694	-0.00140717	-0.00803113	0.0202892
HGDP AMERICA	0.119914	0.0640204	0.0875003	-0.00525566	0.000105873	-0.0140108	0.0318399
HGDP AMERICA	0.120577	0.0630398	0.0857582	0.00113476	0.0018197	-0.00940523	0.0293847
[truncated: 309 more rows]
