# Supplementary material for: Admixture mapping reveals evidence of differential multiple sclerosis risk by genetic ancestry
Source: PLoS Genet. 2019 Jan 17;15(1):e1007808. doi: 10.1371/journal.pgen.1007808 (PMC6353231; doi:10.1371/journal.pgen.1007808)
Supplement: S22 Table — Supporting information for Fig 4. (XLSX) [file pgen.1007808.s024.xlsx]

## Sheet: p_values
Allele	variable	value
HLA-DRB1*15:01	asians	0.007257
HLA-DRB1*03:01	asians	0.3417
HLA-DRB1*14:01	asians	0.9864
HLA-A*02:01	asians	0.972
HLA-B*07:02	asians	0.2056
HLA-DRB1*15:01	blacks	1.261e-08
HLA-DRB1*03:01	blacks	2.611e-05
HLA-DRB1*13:03	blacks	0.1175
HLA-DRB1*14:01	blacks	0.001369
HLA-A*02:01	blacks	0.007876
HLA-B*07:02	blacks	3.611e-05
HLA-DRB1*15:03	blacks	8.112e-05
HLA-DRB1*15:01	hispanics	2.592e-11
HLA-DRB1*03:01	hispanics	0.1358
HLA-DRB1*13:03	hispanics	0.2186
HLA-DRB1*14:01	hispanics	0.07232
HLA-A*02:01	hispanics	0.6754
HLA-B*07:02	hispanics	0.0486
HLA-DRB1*15:01	whites	1.38e-234
HLA-DRB1*03:01	whites	9.37e-16
HLA-DRB1*13:03	whites	2.46e-15
HLA-DRB1*04:04	whites	3.22e-06
HLA-DRB1*04:01	whites	0.000163
HLA-DRB1*14:01	whites	0.000706
HLA-A*02:01	whites	7.4e-29
