# Supplementary material for: Admixture mapping reveals evidence of differential multiple sclerosis risk by genetic ancestry
Source: PLoS Genet. 2019 Jan 17;15(1):e1007808. doi: 10.1371/journal.pgen.1007808 (PMC6353231; doi:10.1371/journal.pgen.1007808)
Supplement: S24 Table — Supporting information for Fig 7. (XLSX) [file pgen.1007808.s026.xlsx]

## Sheet: African Americans Cases
SNP

## Sheet: Hispanics Cases
SNP

## Sheet: Asians Cases
SNP

## Sheet: African Americans Controls
SNP

## Sheet: Hispanics Controls
SNP

## Sheet: Asians Controls
SNP
